# Supplementary material for: A new species of sack-bearer moth (Lepidoptera, Mimallonidae) from Florida
Source: Zookeys. 2026 Mar 23;1273:287–306. doi: 10.3897/zookeys.1273.181781 (PMC13036463; doi:10.3897/zookeys.1273.181781)
Supplement: XML Treatment for Cicinnus albarenicolus [file zookeys.1273.181781-treatment1.xml]

<!DOCTYPE tp:taxon-treatment
  PUBLIC "-//TaxonX//DTD Taxonomic Treatment Publishing DTD v0 20100105//EN" "tax-treatment-NSO.dtd">
<tp:taxon-treatment xmlns:tp="http://www.plazi.org/taxpub"><tp:treatment-meta><kwd-group><label>Taxon classification</label><kwd>
              <named-content content-type="kingdom">Animalia</named-content>
            </kwd><kwd>
              <named-content content-type="order">Lepidoptera</named-content>
            </kwd><kwd>
              <named-content content-type="family">Mimallonidae</named-content>
            </kwd></kwd-group><mixed-citation publication-type="journal"><person-group><name><surname>St Laurent</surname><given-names>Ryan A.</given-names></name><name><surname>Wehrly</surname><given-names>Scott</given-names></name><name><surname>Slotten</surname><given-names>Jeffrey</given-names></name></person-group><article-title>A new species of sack-bearer moth (<tp:taxon-name><tp:taxon-name-part taxon-name-part-type="order" reg="Lepidoptera">Lepidoptera</tp:taxon-name-part></tp:taxon-name>, <tp:taxon-name><tp:taxon-name-part taxon-name-part-type="family" reg="Mimallonidae">Mimallonidae</tp:taxon-name-part></tp:taxon-name>) from Florida</article-title><source>Zookeys</source><day>23</day><month>03</month><year>2026</year><volume>1273</volume><fpage>287</fpage><lpage>306</lpage><pub-id pub-id-type="doi">10.3897/zookeys.1273.181781</pub-id></mixed-citation></tp:treatment-meta><tp:nomenclature><tp:taxon-name><object-id xmlns:xlink="http://www.w3.org/1999/xlink" content-type="arpha" xlink:type="simple">40F624CE-4970-5FC7-A957-2E901ECDA2C0</object-id>
                		<tp:taxon-name-part taxon-name-part-type="genus" reg="Cicinnus">Cicinnus</tp:taxon-name-part> <tp:taxon-name-part taxon-name-part-type="species" reg="albarenicolus">albarenicolus</tp:taxon-name-part>
                	
                		<object-id xmlns:xlink="http://www.w3.org/1999/xlink" content-type="zoobank" xlink:type="simple">https://zoobank.org/4B4E75BD-14B0-4F2A-A4F7-20B856266E8F</object-id>
                	</tp:taxon-name><tp:taxon-authority>St Laurent</tp:taxon-authority><tp:taxon-status xmlns:xlink="http://www.w3.org/1999/xlink" xlink:type="simple">sp. nov.</tp:taxon-status><xref ref-type="fig" rid="F1">Figs 1–4, 9, 10, 12, 13, 15</xref></tp:nomenclature><tp:treatment-sec sec-type="Type material"><title>Type material.</title><p><bold><italic>Holotype</italic>. United States of America – Florida: Lake Co</bold>.: ♂, “Cicinnus melsheimeri [sic] FL, Lake Co., Rt 455, nr Alexander Springs, Ocala National Forest, 64F, 25w black light bucket trap. 6-IV-2023. Scott R. Wehrly. MD / Barcode of Life DNA voucher specimen Sample Locator: CCDB-51558_A01 [blue label]/ St Laurent diss.: 2-13-26:1/ UCMC 0277792 [scannable barcode]/ Holotype ♂ <italic>Cicinnus albarenicolus</italic> St Laurent, 2026 [red label]/” (<abbrev xmlns:xlink="http://www.w3.org/1999/xlink" content-type="institution" xlink:title="University of Colorado, Boulder, Museum of Natural History, Boulder, Colorado, USA" xlink:type="simple">CUMNH</abbrev>). <bold><italic>Paratypes</italic></bold>. (11 ♂, 7 ♀ total) all from <bold>United States of America – Florida: Volusia Co</bold>.: 1 ♀, Cassadaga, 1.V.1962, S. V. Fuller [collector] (<abbrev xmlns:xlink="http://www.w3.org/1999/xlink" content-type="institution" xlink:title="McGuire Center for Lepidoptera &amp;amp; Biodiversity, including the Florida State Collection of Arthropods (FSCA), Gainesville, Florida, USA" xlink:type="simple">MGCL</abbrev> 1031631); 1 ♀, as for previous but 12.V.1963, (<abbrev xmlns:xlink="http://www.w3.org/1999/xlink" content-type="institution" xlink:title="McGuire Center for Lepidoptera &amp;amp; Biodiversity, including the Florida State Collection of Arthropods (FSCA), Gainesville, Florida, USA" xlink:type="simple">MGCL</abbrev> 1031691); 1 ♀, Cass[adaga], Jn[?] 5.52 [presumably 1952, but month illegible], [separate labels reading “BB 145”, “5229”, and “SVF” the latter likely referring to S.V. Fuller, collector] (<abbrev xmlns:xlink="http://www.w3.org/1999/xlink" content-type="institution" xlink:title="McGuire Center for Lepidoptera &amp;amp; Biodiversity, including the Florida State Collection of Arthropods (FSCA), Gainesville, Florida, USA" xlink:type="simple">MGCL</abbrev> 1031695). <bold>Lake Co</bold>.: 1 ♂, Cassia, 11.V.1964, Taylor [collector], Collection of Bryant Mather, St Laurent diss.: 5-7-25:3, NOMIM011-25 (<named-content xmlns:xlink="http://www.w3.org/1999/xlink" content-type="dwc:institutional_code" xlink:title="American Museum of Natural History" xlink:href="https://scientific-collections.gbif.org/institution/dc02e848-9e1f-4dd0-8078-2eb60620d39b" xlink:type="simple">AMNH</named-content> 00171344). 1 ♂, Rt 455, Alexander Springs, Ocala National Forest, 25w black light bucket trap, 15.IV.2020, Scott R. Wehrly, MD [leg.] (SCW). 1 ♂, as for previous but mercury vapor light, 13.IV.2019, Scott R. Wehrly, MD [leg.] (<abbrev xmlns:xlink="http://www.w3.org/1999/xlink" xlink:title="Scott R. Wehrly, personal collection, Tavares, Florida, USA" xlink:type="simple">SWC</abbrev>). <bold>Hernando Co</bold>.: 1 ♂, Weeki Wachee Springs, 19.V.1955, J.F. May [collector], NOMIM001-25, Barcode of Life DNA voucher specimen Sample Locator: CCDB-51403_A01 (<named-content xmlns:xlink="http://www.w3.org/1999/xlink" content-type="dwc:institutional_code" xlink:title="American Museum of Natural History" xlink:href="https://scientific-collections.gbif.org/institution/dc02e848-9e1f-4dd0-8078-2eb60620d39b" xlink:type="simple">AMNH</named-content> 00171338); 1 ♂, as for previous but 28.V.1960, St Laurent diss.: 5-7-25:1, Barcode of life DNA voucher specimen Sample ID: 47560-F01 (USNMENT 02001374). <bold>Highlands Co</bold>.: 1 ♂, Archbold Biol[ogical] Sta[tion], 5.IV.1959, J.G. Franclemont [collector], Genitalia Slide 5674 J.G. Franclemont, NOMIM007-25, Barcode of Life DNA voucher specimen Sample Locator: CCDB-51403_A07 (<named-content xmlns:xlink="http://www.w3.org/1999/xlink" content-type="dwc:institutional_code" xlink:title="Cornell University Insect Collection" xlink:href="https://scientific-collections.gbif.org/institution/ae1380be-d358-4a85-a5ff-8a527908a96e" xlink:type="simple">CUIC</named-content> 00013048); 1 ♀, as for previous but 30.III.1959, no dissection, NOMIM009-25, Barcode of Life DNA voucher specimen Sample Locator: CCDB-51403_A09 (<named-content xmlns:xlink="http://www.w3.org/1999/xlink" content-type="dwc:institutional_code" xlink:title="Cornell University Insect Collection" xlink:href="https://scientific-collections.gbif.org/institution/ae1380be-d358-4a85-a5ff-8a527908a96e" xlink:type="simple">CUIC</named-content> 000131050); 1 ♀, as for previous but 1.IV.1959, no dissection, NOMIM010-25, Barcode of Life DNA voucher specimen Sample Locator: CCDB-51403_A10 (<named-content xmlns:xlink="http://www.w3.org/1999/xlink" content-type="dwc:institutional_code" xlink:title="Cornell University Insect Collection" xlink:href="https://scientific-collections.gbif.org/institution/ae1380be-d358-4a85-a5ff-8a527908a96e" xlink:type="simple">CUIC</named-content> 000131049); 1 ♂, as for previous but 5.IV.1959, no dissection, NOMIM008-25, Barcode of Life DNA voucher specimen Sample Locator: CCDB-51403_A08 (<named-content xmlns:xlink="http://www.w3.org/1999/xlink" content-type="dwc:institutional_code" xlink:title="Cornell University Insect Collection" xlink:href="https://scientific-collections.gbif.org/institution/ae1380be-d358-4a85-a5ff-8a527908a96e" xlink:type="simple">CUIC</named-content> 000131051); 1 ♀, as for previous but V.1961, HE &amp; MA Evans [collectors], no dissection, partly illegible label reading “<italic>C. egenaria</italic>?! Walker” (<named-content xmlns:xlink="http://www.w3.org/1999/xlink" content-type="dwc:institutional_code" xlink:title="Harvard University, Museum of Comparative Zoology" xlink:href="https://scientific-collections.gbif.org/institution/1cfca87c-083e-4d67-8e60-cb7d311f6058" xlink:type="simple">MCZ</named-content> 00239807). <bold>Martin Co</bold>.: 1 ♂, Port Sewall, 28–31.III.1949, NOMIM003-25, Barcode of Life DNA voucher specimen Sample Locator: CCDB-51403_A03 (<named-content xmlns:xlink="http://www.w3.org/1999/xlink" content-type="dwc:institutional_code" xlink:title="American Museum of Natural History" xlink:href="https://scientific-collections.gbif.org/institution/dc02e848-9e1f-4dd0-8078-2eb60620d39b" xlink:type="simple">AMNH</named-content> 00171340); 1 ♀, as for previous but 11–15.III.1950, L. J. Sanford [collector], St Laurent diss.: 5-9-25:1, NOMIM005-25 Barcode of Life DNA voucher specimen Sample Locator: CCDB-51403_A05 (<named-content xmlns:xlink="http://www.w3.org/1999/xlink" content-type="dwc:institutional_code" xlink:title="American Museum of Natural History" xlink:href="https://scientific-collections.gbif.org/institution/dc02e848-9e1f-4dd0-8078-2eb60620d39b" xlink:type="simple">AMNH</named-content> 00171342); 1 ♂, as for previous but 16–20.III.1950, L. J. Sanford [collector], NOMIM004-25, Barcode of Life DNA voucher specimen Sample Locator: CCDB-51403_A04 (<named-content xmlns:xlink="http://www.w3.org/1999/xlink" content-type="dwc:institutional_code" xlink:title="American Museum of Natural History" xlink:href="https://scientific-collections.gbif.org/institution/dc02e848-9e1f-4dd0-8078-2eb60620d39b" xlink:type="simple">AMNH</named-content> 00171341); 1 ♂, as for previous but 19–23.III.1950, L.J. Sanford [collector], NOMIM002-25, Barcode of Life DNA voucher specimen Sample Locator: CCDB-51403_A02 (<named-content xmlns:xlink="http://www.w3.org/1999/xlink" content-type="dwc:institutional_code" xlink:title="American Museum of Natural History" xlink:href="https://scientific-collections.gbif.org/institution/dc02e848-9e1f-4dd0-8078-2eb60620d39b" xlink:type="simple">AMNH</named-content> 00171339); 1 ♂, as for previous but 23–27.III.1950, L. J. Sanford [collector], NOMIM006-25, Barcode of Life DNA voucher specimen Sample Locator: CCDB-51403_A06 (<named-content xmlns:xlink="http://www.w3.org/1999/xlink" content-type="dwc:institutional_code" xlink:title="American Museum of Natural History" xlink:href="https://scientific-collections.gbif.org/institution/dc02e848-9e1f-4dd0-8078-2eb60620d39b" xlink:type="simple">AMNH</named-content> 00171343). Paratypes with the following yellow label: Paratype ♂/♀ <italic>Cicinnus albarenicolus</italic> St Laurent, 2026.</p><fig id="F1" position="float" orientation="portrait"><object-id xmlns:xlink="http://www.w3.org/1999/xlink" content-type="doi" xlink:type="simple">10.3897/zookeys.1273.181781.figures1-8</object-id><object-id xmlns:xlink="http://www.w3.org/1999/xlink" content-type="arpha" xlink:type="simple">D1CC6090-CAEE-5D8F-8D0D-FA176CB198BB</object-id><label>Figures 1–8.</label><caption><p>Florida <italic><tp:taxon-name><tp:taxon-name-part taxon-name-part-type="genus" reg="Cicinnus">Cicinnus</tp:taxon-name-part></tp:taxon-name></italic>, (<bold>a</bold>) or no letter denotes dorsum, (<bold>b</bold>) ventrum. <bold>1</bold>. <italic><tp:taxon-name><tp:taxon-name-part taxon-name-part-type="genus" reg="Cicinnus">C.</tp:taxon-name-part> <tp:taxon-name-part taxon-name-part-type="species" reg="albarenicolus">albarenicolus</tp:taxon-name-part></tp:taxon-name></italic> male holotype, Ocala National Forest (UCMC 0277792; <abbrev xmlns:xlink="http://www.w3.org/1999/xlink" content-type="institution" xlink:title="University of Colorado, Boulder, Museum of Natural History, Boulder, Colorado, USA" xlink:type="simple">CUMNH</abbrev>); <bold>2</bold>. <italic><tp:taxon-name><tp:taxon-name-part taxon-name-part-type="genus" reg="Cicinnus">C.</tp:taxon-name-part> <tp:taxon-name-part taxon-name-part-type="species" reg="albarenicolus">albarenicolus</tp:taxon-name-part></tp:taxon-name></italic> male paratype, Cassia, Florida (<named-content xmlns:xlink="http://www.w3.org/1999/xlink" content-type="dwc:institutional_code" xlink:title="American Museum of Natural History" xlink:href="https://scientific-collections.gbif.org/institution/dc02e848-9e1f-4dd0-8078-2eb60620d39b" xlink:type="simple">AMNH</named-content> 00171344); <bold>3</bold>. <italic><tp:taxon-name><tp:taxon-name-part taxon-name-part-type="genus" reg="Cicinnus">C.</tp:taxon-name-part> <tp:taxon-name-part taxon-name-part-type="species" reg="albarenicolus">albarenicolus</tp:taxon-name-part></tp:taxon-name></italic> male paratype, Archbold Biological Station (<named-content xmlns:xlink="http://www.w3.org/1999/xlink" content-type="dwc:institutional_code" xlink:title="Cornell University Insect Collection" xlink:href="https://scientific-collections.gbif.org/institution/ae1380be-d358-4a85-a5ff-8a527908a96e" xlink:type="simple">CUIC</named-content> 00013048); <bold>4</bold>. <italic><tp:taxon-name><tp:taxon-name-part taxon-name-part-type="genus" reg="Cicinnus">C.</tp:taxon-name-part> <tp:taxon-name-part taxon-name-part-type="species" reg="albarenicolus">albarenicolus</tp:taxon-name-part></tp:taxon-name></italic> female paratype, Archbold Biological Station (<named-content xmlns:xlink="http://www.w3.org/1999/xlink" content-type="dwc:institutional_code" xlink:title="Cornell University Insect Collection" xlink:href="https://scientific-collections.gbif.org/institution/ae1380be-d358-4a85-a5ff-8a527908a96e" xlink:type="simple">CUIC</named-content> 000131049); <bold>5</bold>. <italic><tp:taxon-name><tp:taxon-name-part taxon-name-part-type="genus" reg="Cicinnus">C.</tp:taxon-name-part> <tp:taxon-name-part taxon-name-part-type="species" reg="melsheimeri">melsheimeri</tp:taxon-name-part></tp:taxon-name></italic> male, Cassia (<named-content xmlns:xlink="http://www.w3.org/1999/xlink" content-type="dwc:institutional_code" xlink:title="American Museum of Natural History" xlink:href="https://scientific-collections.gbif.org/institution/dc02e848-9e1f-4dd0-8078-2eb60620d39b" xlink:type="simple">AMNH</named-content> 00171346); <bold>6</bold>. <italic><tp:taxon-name><tp:taxon-name-part taxon-name-part-type="genus" reg="Cicinnus">C.</tp:taxon-name-part> <tp:taxon-name-part taxon-name-part-type="species" reg="melsheimeri">melsheimeri</tp:taxon-name-part></tp:taxon-name></italic> male, Archbold Biological Station (USNMENT <ext-link xmlns:xlink="http://www.w3.org/1999/xlink" xlink:href="https://mbd-db.osu.edu/hol/search_results?&amp;search_type=fast&amp;q=USNMENT02001410" ext-link-type="uri" xlink:type="simple">02001410</ext-link>); <bold>7</bold>. <italic><tp:taxon-name><tp:taxon-name-part taxon-name-part-type="genus" reg="Cicinnus">C.</tp:taxon-name-part> <tp:taxon-name-part taxon-name-part-type="species" reg="melsheimeri">melsheimeri</tp:taxon-name-part></tp:taxon-name></italic> female, Florida (<named-content xmlns:xlink="http://www.w3.org/1999/xlink" content-type="dwc:institutional_code" xlink:title="American Museum of Natural History" xlink:href="https://scientific-collections.gbif.org/institution/dc02e848-9e1f-4dd0-8078-2eb60620d39b" xlink:type="simple">AMNH</named-content>); <bold>8</bold>. <italic><tp:taxon-name><tp:taxon-name-part taxon-name-part-type="genus" reg="Cicinnus">C.</tp:taxon-name-part> <tp:taxon-name-part taxon-name-part-type="species" reg="melsheimeri">melsheimeri</tp:taxon-name-part></tp:taxon-name></italic> female, Weeki Wachee Springs (<named-content xmlns:xlink="http://www.w3.org/1999/xlink" content-type="dwc:institutional_code" xlink:title="American Museum of Natural History" xlink:href="https://scientific-collections.gbif.org/institution/dc02e848-9e1f-4dd0-8078-2eb60620d39b" xlink:type="simple">AMNH</named-content> 00171345). Scale bar: 1 cm.</p></caption><graphic xmlns:xlink="http://www.w3.org/1999/xlink" xlink:href="zookeys-1273-287_article-181781__-g001.jpg" id="oo_1566905.jpg" position="float" orientation="portrait" xlink:type="simple"><uri content-type="original_file" xlink:type="simple">https://binary.pensoft.net/fig/1566905</uri></graphic></fig></tp:treatment-sec><tp:treatment-sec sec-type="Diagnosis"><title>Diagnosis.</title><p>The only other species resembling <italic><tp:taxon-name><tp:taxon-name-part taxon-name-part-type="genus" reg="Cicinnus">C.</tp:taxon-name-part> <tp:taxon-name-part taxon-name-part-type="species" reg="albarenicolus">albarenicolus</tp:taxon-name-part></tp:taxon-name></italic> anywhere in North America is its congener <italic><tp:taxon-name><tp:taxon-name-part taxon-name-part-type="genus" reg="Cicinnus">C.</tp:taxon-name-part> <tp:taxon-name-part taxon-name-part-type="species" reg="melsheimeri">melsheimeri</tp:taxon-name-part></tp:taxon-name></italic>, which is more variable (over its entire geographic distribution) than <italic><tp:taxon-name><tp:taxon-name-part taxon-name-part-type="genus" reg="Cicinnus">C.</tp:taxon-name-part> <tp:taxon-name-part taxon-name-part-type="species" reg="albarenicolus">albarenicolus</tp:taxon-name-part></tp:taxon-name></italic> and is a slightly larger species. Male mean forewing length differs significantly between the two species (<italic><tp:taxon-name><tp:taxon-name-part taxon-name-part-type="genus" reg="Cicinnus">C.</tp:taxon-name-part> <tp:taxon-name-part taxon-name-part-type="species" reg="melsheimeri">melsheimeri</tp:taxon-name-part></tp:taxon-name></italic>: 17.73 mm, n = 31; <italic><tp:taxon-name><tp:taxon-name-part taxon-name-part-type="genus" reg="Cicinnus">C.</tp:taxon-name-part> <tp:taxon-name-part taxon-name-part-type="species" reg="albarenicolus">albarenicolus</tp:taxon-name-part></tp:taxon-name></italic>: 16.06 mm, <italic>N</italic> = 10; Welch’s t-test: df = 22.93, p = 8.55 × 10<sup>-5</sup>). <italic><tp:taxon-name><tp:taxon-name-part taxon-name-part-type="genus" reg="Cicinnus">Cicinnus</tp:taxon-name-part> <tp:taxon-name-part taxon-name-part-type="species" reg="albarenicolus">albarenicolus</tp:taxon-name-part></tp:taxon-name></italic> is decidedly pinker in hue, with shorter, broader wings and less deeply acute forewing apices than any population of <italic><tp:taxon-name><tp:taxon-name-part taxon-name-part-type="genus" reg="Cicinnus">C.</tp:taxon-name-part> <tp:taxon-name-part taxon-name-part-type="species" reg="melsheimeri">melsheimeri</tp:taxon-name-part></tp:taxon-name></italic>. <italic><tp:taxon-name><tp:taxon-name-part taxon-name-part-type="genus" reg="Cicinnus">Cicinnus</tp:taxon-name-part> <tp:taxon-name-part taxon-name-part-type="species" reg="melsheimeri">melsheimeri</tp:taxon-name-part></tp:taxon-name></italic> may also be more densely speckled and with more well-defined wing maculation, but this is primarily in extra-Floridian populations. Antemedial lines are absent in both <italic><tp:taxon-name><tp:taxon-name-part taxon-name-part-type="genus" reg="Cicinnus">Cicinnus</tp:taxon-name-part></tp:taxon-name></italic> species, but usually <italic><tp:taxon-name><tp:taxon-name-part taxon-name-part-type="genus" reg="Cicinnus">C.</tp:taxon-name-part> <tp:taxon-name-part taxon-name-part-type="species" reg="melsheimeri">melsheimeri</tp:taxon-name-part></tp:taxon-name></italic> has a faint antemedial splotch on the costa, which is absent in <italic><tp:taxon-name><tp:taxon-name-part taxon-name-part-type="genus" reg="Cicinnus">C.</tp:taxon-name-part> <tp:taxon-name-part taxon-name-part-type="species" reg="albarenicolus">albarenicolus</tp:taxon-name-part></tp:taxon-name></italic>. In general, <italic><tp:taxon-name><tp:taxon-name-part taxon-name-part-type="genus" reg="Cicinnus">C.</tp:taxon-name-part> <tp:taxon-name-part taxon-name-part-type="species" reg="melsheimeri">melsheimeri</tp:taxon-name-part></tp:taxon-name></italic> from Florida are a bit smaller overall than those from the rest of North America (compare Floridian <italic><tp:taxon-name><tp:taxon-name-part taxon-name-part-type="genus" reg="Cicinnus">C.</tp:taxon-name-part> <tp:taxon-name-part taxon-name-part-type="species" reg="melsheimeri">melsheimeri</tp:taxon-name-part></tp:taxon-name></italic> in Figs <xref ref-type="fig" rid="F1">5–8</xref> to <italic><tp:taxon-name><tp:taxon-name-part taxon-name-part-type="genus" reg="Cicinnus">C.</tp:taxon-name-part> <tp:taxon-name-part taxon-name-part-type="species" reg="melsheimeri">melsheimeri</tp:taxon-name-part></tp:taxon-name></italic> from elsewhere in Figs <xref ref-type="fig" rid="F4">17–22</xref>), paler in coloration and with less sharply acute forewing apices, but no Florida <italic><tp:taxon-name><tp:taxon-name-part taxon-name-part-type="genus" reg="Cicinnus">C.</tp:taxon-name-part> <tp:taxon-name-part taxon-name-part-type="species" reg="melsheimeri">melsheimeri</tp:taxon-name-part></tp:taxon-name></italic> populations correspond to the diagnosis of <italic><tp:taxon-name><tp:taxon-name-part taxon-name-part-type="genus" reg="Cicinnus">C.</tp:taxon-name-part> <tp:taxon-name-part taxon-name-part-type="species" reg="albarenicolus">albarenicolus</tp:taxon-name-part></tp:taxon-name></italic>. An important and highly consistent trait is the male antennae, which have a gradually shortened pectination length toward the apex in <italic><tp:taxon-name><tp:taxon-name-part taxon-name-part-type="genus" reg="Cicinnus">C.</tp:taxon-name-part> <tp:taxon-name-part taxon-name-part-type="species" reg="albarenicolus">albarenicolus</tp:taxon-name-part></tp:taxon-name></italic>, whereas in <italic><tp:taxon-name><tp:taxon-name-part taxon-name-part-type="genus" reg="Cicinnus">C.</tp:taxon-name-part> <tp:taxon-name-part taxon-name-part-type="species" reg="melsheimeri">melsheimeri</tp:taxon-name-part></tp:taxon-name></italic>, the distal quarter of the antennae has abruptly shorter pectinations. In both species, the pectinations gradually increase in length from the head to about half the antennal length, after which the pectinations gradually shorten distally toward the apex; the distinction between the two species is therefore most obvious in the terminal quarter of the overall antennal length.</p><fig id="F2" position="float" orientation="portrait"><object-id xmlns:xlink="http://www.w3.org/1999/xlink" content-type="doi" xlink:type="simple">10.3897/zookeys.1273.181781.figures9-14</object-id><object-id xmlns:xlink="http://www.w3.org/1999/xlink" content-type="arpha" xlink:type="simple">C33646F1-C119-5311-871D-426A4AD11E2F</object-id><label>Figures 9–14.</label><caption><p><italic><tp:taxon-name><tp:taxon-name-part taxon-name-part-type="genus" reg="Cicinnus">Cicinnus</tp:taxon-name-part></tp:taxon-name></italic> male genitalia, (<bold>a</bold>) denotes juxta center, (<bold>b</bold>) vinculum basal portion, (<bold>c</bold>) vinculum/VIII membranous portion. <bold>9</bold>. <italic><tp:taxon-name><tp:taxon-name-part taxon-name-part-type="genus" reg="Cicinnus">C.</tp:taxon-name-part> <tp:taxon-name-part taxon-name-part-type="species" reg="albarenicolus">albarenicolus</tp:taxon-name-part></tp:taxon-name></italic> paratype, Cassia, vinculum unfolded, St Laurent diss.: 5-7-25:3 (<named-content xmlns:xlink="http://www.w3.org/1999/xlink" content-type="dwc:institutional_code" xlink:title="American Museum of Natural History" xlink:href="https://scientific-collections.gbif.org/institution/dc02e848-9e1f-4dd0-8078-2eb60620d39b" xlink:type="simple">AMNH</named-content>); <bold>10</bold>. <italic><tp:taxon-name><tp:taxon-name-part taxon-name-part-type="genus" reg="Cicinnus">C.</tp:taxon-name-part> <tp:taxon-name-part taxon-name-part-type="species" reg="albarenicolus">albarenicolus</tp:taxon-name-part></tp:taxon-name></italic> paratype, Weeki Wachee Springs, vinculum unfolded, St Laurent diss.: 5-7-25:1 (<abbrev xmlns:xlink="http://www.w3.org/1999/xlink" content-type="institution" xlink:title="National Museum of Natural History, Washington DC, USA" xlink:type="simple">USNM</abbrev>); <bold>11</bold>. <italic><tp:taxon-name><tp:taxon-name-part taxon-name-part-type="genus" reg="Cicinnus">C.</tp:taxon-name-part> <tp:taxon-name-part taxon-name-part-type="species" reg="melsheimeri">melsheimeri</tp:taxon-name-part></tp:taxon-name></italic> Cassia, vinculum unfolded, St Laurent diss.: 5-7-25:4 (<named-content xmlns:xlink="http://www.w3.org/1999/xlink" content-type="dwc:institutional_code" xlink:title="American Museum of Natural History" xlink:href="https://scientific-collections.gbif.org/institution/dc02e848-9e1f-4dd0-8078-2eb60620d39b" xlink:type="simple">AMNH</named-content>); <bold>12</bold>. <italic><tp:taxon-name><tp:taxon-name-part taxon-name-part-type="genus" reg="Cicinnus">C.</tp:taxon-name-part> <tp:taxon-name-part taxon-name-part-type="species" reg="albarenicolus">albarenicolus</tp:taxon-name-part></tp:taxon-name></italic> holotype, Ocala National Forest, vinculum unfolded, St Laurent diss.: 2-13-26:1 (<abbrev xmlns:xlink="http://www.w3.org/1999/xlink" content-type="institution" xlink:title="University of Colorado, Boulder, Museum of Natural History, Boulder, Colorado, USA" xlink:type="simple">CUMNH</abbrev>); <bold>13</bold>. <italic><tp:taxon-name><tp:taxon-name-part taxon-name-part-type="genus" reg="Cicinnus">C.</tp:taxon-name-part> <tp:taxon-name-part taxon-name-part-type="species" reg="albarenicolus">albarenicolus</tp:taxon-name-part></tp:taxon-name></italic> paratype, Archbold Biological Station, vinculum folded, Genitalia Slide 5674 J.G. Franclemont (<named-content xmlns:xlink="http://www.w3.org/1999/xlink" content-type="dwc:institutional_code" xlink:title="Cornell University Insect Collection" xlink:href="https://scientific-collections.gbif.org/institution/ae1380be-d358-4a85-a5ff-8a527908a96e" xlink:type="simple">CUIC</named-content>); <bold>14</bold>. <italic><tp:taxon-name><tp:taxon-name-part taxon-name-part-type="genus" reg="Cicinnus">C.</tp:taxon-name-part> <tp:taxon-name-part taxon-name-part-type="species" reg="melsheimeri">melsheimeri</tp:taxon-name-part></tp:taxon-name></italic> New Jersey, vinculum folded, Genitalia Slide 5673 J.G. Franclemont (<named-content xmlns:xlink="http://www.w3.org/1999/xlink" content-type="dwc:institutional_code" xlink:title="Cornell University Insect Collection" xlink:href="https://scientific-collections.gbif.org/institution/ae1380be-d358-4a85-a5ff-8a527908a96e" xlink:type="simple">CUIC</named-content>). Scale bar: 1 mm.</p></caption><graphic xmlns:xlink="http://www.w3.org/1999/xlink" xlink:href="zookeys-1273-287_article-181781__-g002.jpg" id="oo_1566906.jpg" position="float" orientation="portrait" xlink:type="simple"><uri content-type="original_file" xlink:type="simple">https://binary.pensoft.net/fig/1566906</uri></graphic></fig><fig id="F3" position="float" orientation="portrait"><object-id xmlns:xlink="http://www.w3.org/1999/xlink" content-type="doi" xlink:type="simple">10.3897/zookeys.1273.181781.figures15-16</object-id><object-id xmlns:xlink="http://www.w3.org/1999/xlink" content-type="arpha" xlink:type="simple">1C474E0D-A98D-5E65-AF08-9D3ABD887D28</object-id><label>Figures 15, 16.</label><caption><p><italic><tp:taxon-name><tp:taxon-name-part taxon-name-part-type="genus" reg="Cicinnus">Cicinnus</tp:taxon-name-part></tp:taxon-name></italic> female genitalia, (<bold>a</bold>) denotes the VIII dorsal process. <bold>15</bold>. <italic><tp:taxon-name><tp:taxon-name-part taxon-name-part-type="genus" reg="Cicinnus">C.</tp:taxon-name-part> <tp:taxon-name-part taxon-name-part-type="species" reg="albarenicolus">albarenicolus</tp:taxon-name-part></tp:taxon-name></italic> paratype, Port Sewall, St Laurent diss.: 5-9-25:1 (<named-content xmlns:xlink="http://www.w3.org/1999/xlink" content-type="dwc:institutional_code" xlink:title="American Museum of Natural History" xlink:href="https://scientific-collections.gbif.org/institution/dc02e848-9e1f-4dd0-8078-2eb60620d39b" xlink:type="simple">AMNH</named-content>); <bold>16</bold>. <italic><tp:taxon-name><tp:taxon-name-part taxon-name-part-type="genus" reg="Cicinnus">C.</tp:taxon-name-part> <tp:taxon-name-part taxon-name-part-type="species" reg="melsheimeri">melsheimeri</tp:taxon-name-part></tp:taxon-name></italic> Weeki Wachee Springs, St Laurent diss.: 5-9-25:2 (<named-content xmlns:xlink="http://www.w3.org/1999/xlink" content-type="dwc:institutional_code" xlink:title="American Museum of Natural History" xlink:href="https://scientific-collections.gbif.org/institution/dc02e848-9e1f-4dd0-8078-2eb60620d39b" xlink:type="simple">AMNH</named-content>). Scale bar: 1 mm.</p></caption><graphic xmlns:xlink="http://www.w3.org/1999/xlink" xlink:href="zookeys-1273-287_article-181781__-g003.jpg" id="oo_1566907.jpg" position="float" orientation="portrait" xlink:type="simple"><uri content-type="original_file" xlink:type="simple">https://binary.pensoft.net/fig/1566907</uri></graphic></fig><fig id="F4" position="float" orientation="portrait"><object-id xmlns:xlink="http://www.w3.org/1999/xlink" content-type="doi" xlink:type="simple">10.3897/zookeys.1273.181781.figures17-22</object-id><object-id xmlns:xlink="http://www.w3.org/1999/xlink" content-type="arpha" xlink:type="simple">8B2FCB7D-C43B-58E3-B948-9A2B803756AA</object-id><label>Figures 17–22.</label><caption><p><italic><tp:taxon-name><tp:taxon-name-part taxon-name-part-type="genus" reg="Cicinnus">Cicinnus</tp:taxon-name-part> <tp:taxon-name-part taxon-name-part-type="species" reg="melsheimeri">melsheimeri</tp:taxon-name-part></tp:taxon-name></italic> from extra-Floridian locales, (<bold>a</bold>) or no letter denotes dorsum, (<bold>b</bold>) ventrum. <bold>17</bold>. Male, USA, Tennessee (<abbrev xmlns:xlink="http://www.w3.org/1999/xlink" content-type="institution" xlink:title="National Museum of Natural History, Washington DC, USA" xlink:type="simple">USNM</abbrev>); <bold>18</bold>. Male, USA, New York (<named-content xmlns:xlink="http://www.w3.org/1999/xlink" content-type="dwc:institutional_code" xlink:title="Cornell University Insect Collection" xlink:href="https://scientific-collections.gbif.org/institution/ae1380be-d358-4a85-a5ff-8a527908a96e" xlink:type="simple">CUIC</named-content>); <bold>19</bold>. Male, USA, New Jersey (<abbrev xmlns:xlink="http://www.w3.org/1999/xlink" content-type="institution" xlink:title="National Museum of Natural History, Washington DC, USA" xlink:type="simple">USNM</abbrev>); <bold>20</bold>. Male, USA, west Texas (<abbrev xmlns:xlink="http://www.w3.org/1999/xlink" content-type="institution" xlink:title="National Museum of Natural History, Washington DC, USA" xlink:type="simple">USNM</abbrev>); <bold>21</bold>. Female, USA, New Jersey (<named-content xmlns:xlink="http://www.w3.org/1999/xlink" content-type="dwc:institutional_code" xlink:title="Cornell University Insect Collection" xlink:href="https://scientific-collections.gbif.org/institution/ae1380be-d358-4a85-a5ff-8a527908a96e" xlink:type="simple">CUIC</named-content>); <bold>22</bold>. Female, USA, west Texas (<named-content xmlns:xlink="http://www.w3.org/1999/xlink" content-type="dwc:institutional_code" xlink:title="Cornell University Insect Collection" xlink:href="https://scientific-collections.gbif.org/institution/ae1380be-d358-4a85-a5ff-8a527908a96e" xlink:type="simple">CUIC</named-content>). Scale bar: 1 cm.</p></caption><graphic xmlns:xlink="http://www.w3.org/1999/xlink" xlink:href="zookeys-1273-287_article-181781__-g004.jpg" id="oo_1566908.jpg" position="float" orientation="portrait" xlink:type="simple"><uri content-type="original_file" xlink:type="simple">https://binary.pensoft.net/fig/1566908</uri></graphic></fig><p>Male genitalia are very similar in both species, as is typical within <italic><tp:taxon-name><tp:taxon-name-part taxon-name-part-type="genus" reg="Cicinnus">Cicinnus</tp:taxon-name-part></tp:taxon-name></italic> species-groups and more broadly in <tp:taxon-name><tp:taxon-name-part taxon-name-part-type="subfamily" reg="Cicinninae">Cicinninae</tp:taxon-name-part></tp:taxon-name> when comparing closely related species. However, the following differences are consistent between the two species, particularly when comparing sympatric populations: the curled tips of the juxta processes are wider, and the depth between them is deeper in <italic><tp:taxon-name><tp:taxon-name-part taxon-name-part-type="genus" reg="Cicinnus">C.</tp:taxon-name-part> <tp:taxon-name-part taxon-name-part-type="species" reg="albarenicolus">albarenicolus</tp:taxon-name-part></tp:taxon-name></italic> (Fig. <xref ref-type="fig" rid="F2">9</xref>a) than in <italic><tp:taxon-name><tp:taxon-name-part taxon-name-part-type="genus" reg="Cicinnus">C.</tp:taxon-name-part> <tp:taxon-name-part taxon-name-part-type="species" reg="melsheimeri">melsheimeri</tp:taxon-name-part></tp:taxon-name></italic> (Fig. <xref ref-type="fig" rid="F2">11</xref>a), and the claspers are slightly more projected in <italic><tp:taxon-name><tp:taxon-name-part taxon-name-part-type="genus" reg="Cicinnus">C.</tp:taxon-name-part> <tp:taxon-name-part taxon-name-part-type="species" reg="albarenicolus">albarenicolus</tp:taxon-name-part></tp:taxon-name></italic> than in those of <italic><tp:taxon-name><tp:taxon-name-part taxon-name-part-type="genus" reg="Cicinnus">C.</tp:taxon-name-part> <tp:taxon-name-part taxon-name-part-type="species" reg="melsheimeri">melsheimeri</tp:taxon-name-part></tp:taxon-name></italic> (this character is difficult to illustrate in two-dimensional images). The vinculum differs in the two species as well, with the bifurcated basal portion being thicker and more robust in <italic><tp:taxon-name><tp:taxon-name-part taxon-name-part-type="genus" reg="Cicinnus">C.</tp:taxon-name-part> <tp:taxon-name-part taxon-name-part-type="species" reg="albarenicolus">albarenicolus</tp:taxon-name-part></tp:taxon-name></italic> (Fig. <xref ref-type="fig" rid="F2">9</xref>b) compared to the thinner and less stout appearance of the vinculum in <italic><tp:taxon-name><tp:taxon-name-part taxon-name-part-type="genus" reg="Cicinnus">C.</tp:taxon-name-part> <tp:taxon-name-part taxon-name-part-type="species" reg="melsheimeri">melsheimeri</tp:taxon-name-part></tp:taxon-name></italic> (Fig. <xref ref-type="fig" rid="F2">11</xref>b), vincular thickness is especially evident in the holotype (Fig. <xref ref-type="fig" rid="F2">12</xref>). The weakly sclerotized distal component of this structure (which is of uncertain homology, it could be a modified part of the vinculum or part of VIII since it is embedded in intersegmental membrane) is rounded marginally in <italic><tp:taxon-name><tp:taxon-name-part taxon-name-part-type="genus" reg="Cicinnus">C.</tp:taxon-name-part> <tp:taxon-name-part taxon-name-part-type="species" reg="albarenicolus">albarenicolus</tp:taxon-name-part></tp:taxon-name></italic> (Fig. <xref ref-type="fig" rid="F2">9</xref>c) and is more pointed in <italic><tp:taxon-name><tp:taxon-name-part taxon-name-part-type="genus" reg="Cicinnus">C.</tp:taxon-name-part> <tp:taxon-name-part taxon-name-part-type="species" reg="melsheimeri">melsheimeri</tp:taxon-name-part></tp:taxon-name></italic> (Fig. <xref ref-type="fig" rid="F2">11</xref>c). In the holotype (Fig. <xref ref-type="fig" rid="F2">12</xref>) this character is less pronounced. Although difficult to verify from dissections, <italic><tp:taxon-name><tp:taxon-name-part taxon-name-part-type="genus" reg="Cicinnus">C.</tp:taxon-name-part> <tp:taxon-name-part taxon-name-part-type="species" reg="albarenicolus">albarenicolus</tp:taxon-name-part></tp:taxon-name></italic> appears to have more pronounced curvature in the vincular arms than, at least, Floridian <italic><tp:taxon-name><tp:taxon-name-part taxon-name-part-type="genus" reg="Cicinnus">C.</tp:taxon-name-part> <tp:taxon-name-part taxon-name-part-type="species" reg="melsheimeri">melsheimeri</tp:taxon-name-part></tp:taxon-name></italic>. Further minor differences are present in the uncus, gnathos, and tegumen, but these are less consistent and less discrete, and one should primarily rely on the aforementioned characteristics for discriminating between these two species based solely on male genitalia. For example, see gnathos variation in <italic><tp:taxon-name><tp:taxon-name-part taxon-name-part-type="genus" reg="Cicinnus">C.</tp:taxon-name-part> <tp:taxon-name-part taxon-name-part-type="species" reg="melsheimeri">melsheimeri</tp:taxon-name-part></tp:taxon-name></italic> populations in Figs <xref ref-type="fig" rid="F2">11</xref>, <xref ref-type="fig" rid="F2">14</xref>. External appearance remains the simplest way to differentiate these two species.</p><p>Female genitalia of <italic><tp:taxon-name><tp:taxon-name-part taxon-name-part-type="genus" reg="Cicinnus">C.</tp:taxon-name-part> <tp:taxon-name-part taxon-name-part-type="species" reg="albarenicolus">albarenicolus</tp:taxon-name-part></tp:taxon-name></italic> are recognizable by the dorsal projection of VIII, which is longer than wide (Fig. <xref ref-type="fig" rid="F3">15</xref>a), being somewhat tongue-like, and quite narrow compared to that of <italic><tp:taxon-name><tp:taxon-name-part taxon-name-part-type="genus" reg="Cicinnus">C.</tp:taxon-name-part> <tp:taxon-name-part taxon-name-part-type="species" reg="melsheimeri">melsheimeri</tp:taxon-name-part></tp:taxon-name></italic>, which is wider than long and very broad in comparison (Fig. 16a). Apophyses anteriores are short in <italic><tp:taxon-name><tp:taxon-name-part taxon-name-part-type="genus" reg="Cicinnus">Cicinnus</tp:taxon-name-part></tp:taxon-name></italic>, but decidedly so in <italic><tp:taxon-name><tp:taxon-name-part taxon-name-part-type="genus" reg="Cicinnus">C.</tp:taxon-name-part> <tp:taxon-name-part taxon-name-part-type="species" reg="albarenicolus">albarenicolus</tp:taxon-name-part></tp:taxon-name></italic> and appear to be shorter than in any observed <italic><tp:taxon-name><tp:taxon-name-part taxon-name-part-type="genus" reg="Cicinnus">C.</tp:taxon-name-part> <tp:taxon-name-part taxon-name-part-type="species" reg="melsheimeri">melsheimeri</tp:taxon-name-part></tp:taxon-name></italic> dissections.</p><p><italic><tp:taxon-name><tp:taxon-name-part taxon-name-part-type="genus" reg="Cicinnus">Cicinnus</tp:taxon-name-part> <tp:taxon-name-part taxon-name-part-type="species" reg="melsheimeri">melsheimeri</tp:taxon-name-part></tp:taxon-name></italic> and <italic><tp:taxon-name><tp:taxon-name-part taxon-name-part-type="genus" reg="Cicinnus">C.</tp:taxon-name-part> <tp:taxon-name-part taxon-name-part-type="species" reg="albarenicolus">albarenicolus</tp:taxon-name-part></tp:taxon-name></italic> are the only members of their respective clade, which is sister to the remainder of <italic><tp:taxon-name><tp:taxon-name-part taxon-name-part-type="genus" reg="Cicinnus">Cicinnus</tp:taxon-name-part></tp:taxon-name></italic>, a group of somewhat similar moths but which lack the vincular arms that are diagnostic of <italic><tp:taxon-name><tp:taxon-name-part taxon-name-part-type="genus" reg="Cicinnus">C.</tp:taxon-name-part> <tp:taxon-name-part taxon-name-part-type="species" reg="albarenicolus">albarenicolus</tp:taxon-name-part></tp:taxon-name></italic> and <italic><tp:taxon-name><tp:taxon-name-part taxon-name-part-type="genus" reg="Cicinnus">C.</tp:taxon-name-part> <tp:taxon-name-part taxon-name-part-type="species" reg="melsheimeri">melsheimeri</tp:taxon-name-part></tp:taxon-name></italic>. Populations of <italic><tp:taxon-name><tp:taxon-name-part taxon-name-part-type="genus" reg="Cicinnus">C.</tp:taxon-name-part> <tp:taxon-name-part taxon-name-part-type="species" reg="melsheimeri">melsheimeri</tp:taxon-name-part></tp:taxon-name></italic> from Mexico may represent a third species of this clade, but these populations are overall quite similar to <italic><tp:taxon-name><tp:taxon-name-part taxon-name-part-type="genus" reg="Cicinnus">C.</tp:taxon-name-part> <tp:taxon-name-part taxon-name-part-type="species" reg="melsheimeri">melsheimeri</tp:taxon-name-part></tp:taxon-name></italic> from the United States and Canada. <italic><tp:taxon-name><tp:taxon-name-part taxon-name-part-type="genus" reg="Cicinnus">Cicinnus</tp:taxon-name-part> <tp:taxon-name-part taxon-name-part-type="species" reg="albarenicolus">albarenicolus</tp:taxon-name-part></tp:taxon-name></italic> is sister to Mexican <italic><tp:taxon-name><tp:taxon-name-part taxon-name-part-type="genus" reg="Cicinnus">C.</tp:taxon-name-part> <tp:taxon-name-part taxon-name-part-type="species" reg="melsheimeri">melsheimeri</tp:taxon-name-part></tp:taxon-name></italic> + typical <italic><tp:taxon-name><tp:taxon-name-part taxon-name-part-type="genus" reg="Cicinnus">C.</tp:taxon-name-part> <tp:taxon-name-part taxon-name-part-type="species" reg="melsheimeri">melsheimeri</tp:taxon-name-part></tp:taxon-name></italic>.</p><p>Based on <abbrev xmlns:xlink="http://www.w3.org/1999/xlink" xlink:title="c oxidase subunit I" xlink:type="simple">COI</abbrev> barcodes, <italic><tp:taxon-name><tp:taxon-name-part taxon-name-part-type="genus" reg="Cicinnus">C.</tp:taxon-name-part> <tp:taxon-name-part taxon-name-part-type="species" reg="melsheimeri">melsheimeri</tp:taxon-name-part></tp:taxon-name></italic> and <italic><tp:taxon-name><tp:taxon-name-part taxon-name-part-type="genus" reg="Cicinnus">C.</tp:taxon-name-part> <tp:taxon-name-part taxon-name-part-type="species" reg="albarenicolus">albarenicolus</tp:taxon-name-part></tp:taxon-name></italic> are clearly distinguished phylogenetically (Fig. <xref ref-type="fig" rid="F5">23</xref>) and by pairwise molecular distance. When comparing between-group mean distance of <italic><tp:taxon-name><tp:taxon-name-part taxon-name-part-type="genus" reg="Cicinnus">C.</tp:taxon-name-part> <tp:taxon-name-part taxon-name-part-type="species" reg="melsheimeri">melsheimeri</tp:taxon-name-part></tp:taxon-name></italic> and <italic><tp:taxon-name><tp:taxon-name-part taxon-name-part-type="genus" reg="Cicinnus">C.</tp:taxon-name-part> <tp:taxon-name-part taxon-name-part-type="species" reg="albarenicolus">albarenicolus</tp:taxon-name-part></tp:taxon-name></italic> the value is 6.68%. Within-group mean distance of all sampled <italic><tp:taxon-name><tp:taxon-name-part taxon-name-part-type="genus" reg="Cicinnus">C.</tp:taxon-name-part> <tp:taxon-name-part taxon-name-part-type="species" reg="melsheimeri">melsheimeri</tp:taxon-name-part></tp:taxon-name></italic>, including Mexican samples, is 1.27% and 1.87% within <italic><tp:taxon-name><tp:taxon-name-part taxon-name-part-type="genus" reg="Cicinnus">C.</tp:taxon-name-part> <tp:taxon-name-part taxon-name-part-type="species" reg="albarenicolus">albarenicolus</tp:taxon-name-part></tp:taxon-name></italic>.</p><fig id="F5" position="float" orientation="portrait"><object-id xmlns:xlink="http://www.w3.org/1999/xlink" content-type="doi" xlink:type="simple">10.3897/zookeys.1273.181781.figure23</object-id><object-id xmlns:xlink="http://www.w3.org/1999/xlink" content-type="arpha" xlink:type="simple">1CCAFAB9-E698-5C6C-B9F7-22CEBA02BD1D</object-id><label>Figure 23.</label><caption><p><abbrev xmlns:xlink="http://www.w3.org/1999/xlink" xlink:title="c oxidase subunit I" xlink:type="simple">COI</abbrev> barcode gene tree inferred in IQ-TREE. Intraspecific support values not shown due to lack of space between all tips, see Suppl. material <xref ref-type="supplementary-material" rid="S4">4</xref> for complete supports; other support values not shown if below 80 <abbrev xmlns:xlink="http://www.w3.org/1999/xlink" xlink:title="Shimodaira Hasegawa approximate Likelihood Ratio Test" xlink:type="simple">SH-aLRT</abbrev> and 95 UFBoot, black circles on nodes denote values higher than 80 <abbrev xmlns:xlink="http://www.w3.org/1999/xlink" xlink:title="Shimodaira Hasegawa approximate Likelihood Ratio Test" xlink:type="simple">SH-aLRT</abbrev> and 95 for UFBoot. The tree is rooted to <italic><tp:taxon-name><tp:taxon-name-part taxon-name-part-type="genus" reg="Gonogramma">Gonogramma</tp:taxon-name-part> <tp:taxon-name-part taxon-name-part-type="species" reg="despecta">despecta</tp:taxon-name-part></tp:taxon-name></italic>, remaining species are members of <italic><tp:taxon-name><tp:taxon-name-part taxon-name-part-type="genus" reg="Cicinnus">Cicinnus</tp:taxon-name-part></tp:taxon-name></italic>. Tips are labeled according to BOLD process ID followed by taxon name, country, type status (HT = holotype, PT = paratype), and if from USA, state (FL = Florida, CO = Colorado, TX = Texas, NM = New Mexico, OK = Oklahoma, NY = New York, PA = Pennsylvania, MD = Maryland, WV = West Virginia, NJ = New Jersey, TN = Tennessee). Percent genetic difference shown at bottom of figure.</p></caption><graphic xmlns:xlink="http://www.w3.org/1999/xlink" xlink:href="zookeys-1273-287_article-181781__-g005.jpg" id="oo_1566909.jpg" position="float" orientation="portrait" xlink:type="simple"><uri content-type="original_file" xlink:type="simple">https://binary.pensoft.net/fig/1566909</uri></graphic></fig></tp:treatment-sec><tp:treatment-sec sec-type="Description"><title>Description.</title><p><bold>Male. <italic>Head</italic></bold>. Coloration salmon pink. Antennae pale yellow, bipectinate to tip with apical pectinations notably shorter than remainder of antenna but gradually decreasing in length along distal quarter. Eyes large, covering more than two-thirds head area. Labial palpus very short, not extending beyond frons. <bold><italic>Thorax</italic></bold>. Thickly scaled, coloration beige with dark brown petiolate scales irregularly covering area. Leg coloration mostly as for thorax basally but much pinker distally, tibial spurs very small, no longer than one-third length of first tarsomere. <bold><italic>Forewing dorsum</italic></bold>. Forewing length 14.85–17.31 mm, avg. 16.06 mm, <italic>N</italic> = 10. Somewhat triangular, apex slightly falcate, but wing margin mostly convex, rounded. Ground color beige with perfuse salmon pink hue overall, especially antemedially, becoming more uniformly beige submarginally. Wing veins with pink scales. Overall wing covered in somewhat uniform speckling of dark brown petiolate scales. Discal cell marked distally by brown, narrow ovoid spot. Postmedial line faint, straight along entire length until perpendicularly angled or smoothly curving toward costa after passing Rs4. Antemedial line absent. <bold><italic>Forewing ventrum</italic></bold>. Coloration and patterning similar to forewing dorsum, but more uniformly pink, markings less well-defined overall, antemedial line always absent, postmedial line convex, not angled toward costa. Retinaculum absent. <bold><italic>Hindwing dorsum</italic></bold>. Rounded, coloration following similar pattern to dorsum but postmedial line very faint and convex, antemedial line absent, and discal mark faint. <bold><italic>Hindwing ventrum</italic></bold>. Follows similar pattern as forewing ventrum, markings very faint, frenulum not visible but extremely reduced in <italic><tp:taxon-name><tp:taxon-name-part taxon-name-part-type="genus" reg="Cicinnus">C.</tp:taxon-name-part> <tp:taxon-name-part taxon-name-part-type="species" reg="melsheimeri">melsheimeri</tp:taxon-name-part></tp:taxon-name></italic>, requiring wing removal to be observed (not performed here), and so may be present but vestigial. <bold><italic>Abdomen</italic></bold>. Scale coloration as for thorax, stout. <bold><italic>Genitalia</italic></bold>. (Figs <xref ref-type="fig" rid="F2">9</xref>, <xref ref-type="fig" rid="F2">10</xref>, <xref ref-type="fig" rid="F2">12</xref>, <xref ref-type="fig" rid="F2">13</xref>), <italic>N</italic> = 4. Complex, very similar to <italic><tp:taxon-name><tp:taxon-name-part taxon-name-part-type="genus" reg="Cicinnus">C.</tp:taxon-name-part> <tp:taxon-name-part taxon-name-part-type="species" reg="melsheimeri">melsheimeri</tp:taxon-name-part></tp:taxon-name></italic>. Vinculum ovoid with inwardly directed, blunt ventral apodemes. Tegumen not well-defined as separate from vinculum. Uncus triangular with inwardly sloped lateral margins terminating in short blunt apex. Gnathos originating between base of uncus and anterior portion of tegumen/vinculum, looping upward initially and then swooping mesally with flat central portion terminating in pair of fingerlike projections that extend upward to just below uncus/vinculum junction. Valvae mostly membranous, most heavily sclerotized costally near junction with vinculum, sclerotization projected outward as triangular flap-like mesal extension, outer margin of valvae somewhat straight-margined but projected outward centrally where saccular margin curled inward forming a narrow channel housing curved vincular arms originating from vinculum on either side of phallus. Juxta fused to phallus with pair of sclerotized projections projected upward and away from phallus, tip of juxta projections distally twisted. Phallus cylindrical, distally membranous with narrow coecum phallus. Vesica bag-like. Base of vinculum (or as part of VIII tergite) extends outward as bilobed, sclerotized plate naturally held pressed upward covering genitalia. <bold>Female. <italic>Head</italic></bold>. As for male but with much shorter pectinations along length, pectinations gradually decrease in length from base to tip of antenna. <bold><italic>Thorax</italic></bold>. As for male, but somewhat lighter. Legs as for male but tibial spines somewhat longer. <bold><italic>Forewing dorsum</italic></bold>. Forewing length: 18.26–20.68 mm; <italic>N</italic> = 3. As for male, but wing shape slightly wider and paler pink overall, postmedial line may be more well-defined and slightly wavier, antemedial line absent. <bold><italic>Forewing ventrum</italic></bold>. Similar to dorsum, markings very faint. <bold><italic>Hindwing dorsum</italic></bold>. Following similar pattern to forewing dorsum, postmedial line somewhat curved, not angled toward costa, discal spot faint. <bold><italic>Hindwing ventrum</italic></bold>. Follows similar pattern as forewing ventrum, postmedial line convex, discal spot nearly absent. <bold><italic>Abdomen</italic></bold>. As for male, but somewhat lighter, broader, and longer, coloration as for thorax. <bold><italic>Genitalia</italic></bold>. (Fig. <xref ref-type="fig" rid="F3">15</xref>), <italic>N</italic> = 1. Tergite VIII forms smooth, well-sclerotized, posteriorly projected tongue-like extension, length of extension greater than width. Apophyses anteriores roughly one-third length of apophyses posteriores, much thicker, stouter, more curved. Lamella antevaginalis membranous, lamella postvaginalis a narrow band of sclerotization. Ductus bursae with longitudinal sclerotized creases proximally, becoming membranous and not differentiated from bag-like corpus bursae. Papillae anales narrow, somewhat wider ventrally and mesally, apically forming blunt point, overall densely covered in elongate setae.</p></tp:treatment-sec><tp:treatment-sec sec-type="Etymology"><title>Etymology.</title><p><italic><tp:taxon-name><tp:taxon-name-part taxon-name-part-type="genus" reg="Cicinnus">Cicinnus</tp:taxon-name-part> <tp:taxon-name-part taxon-name-part-type="species" reg="albarenicolus">albarenicolus</tp:taxon-name-part></tp:taxon-name></italic> is named for the white sand scrub habitat of Florida, to which this species is endemic. The name is constructed from the combination of <italic>albus</italic> (white), <italic>arena</italic> (sand), and suffix -<italic>icola/us</italic> (dweller) from Latin. The name is a masculine noun.</p></tp:treatment-sec><tp:treatment-sec sec-type="Life history"><title>Life history.</title><p>Nothing is definitively known about the life history of this new species except that it flies exclusively during the spring (March-May) and its inferred habitat is Florida Scrub (see Distribution below). Presumably, <italic><tp:taxon-name><tp:taxon-name-part taxon-name-part-type="genus" reg="Cicinnus">C.</tp:taxon-name-part> <tp:taxon-name-part taxon-name-part-type="species" reg="albarenicolus">albarenicolus</tp:taxon-name-part></tp:taxon-name></italic> feeds on oaks like other North American <tp:taxon-name><tp:taxon-name-part taxon-name-part-type="family" reg="Mimallonidae">Mimallonidae</tp:taxon-name-part></tp:taxon-name>, but this must be confirmed. The range of this new species overlaps the ranges and habitats of characteristic oaks of scrub habitats: Myrtle Oak (<italic><tp:taxon-name><tp:taxon-name-part taxon-name-part-type="genus" reg="Quercus">Quercus</tp:taxon-name-part> <tp:taxon-name-part taxon-name-part-type="species" reg="myrtifolia">myrtifolia</tp:taxon-name-part></tp:taxon-name></italic> Willd.) and Florida Scrub Oak (<italic><tp:taxon-name><tp:taxon-name-part taxon-name-part-type="genus" reg="Quercus">Quercus</tp:taxon-name-part> <tp:taxon-name-part taxon-name-part-type="species" reg="inopina">inopina</tp:taxon-name-part></tp:taxon-name></italic> Ashe); but <italic><tp:taxon-name><tp:taxon-name-part taxon-name-part-type="genus" reg="Cicinnus">C.</tp:taxon-name-part> <tp:taxon-name-part taxon-name-part-type="species" reg="albarenicolus">albarenicolus</tp:taxon-name-part></tp:taxon-name></italic> ranges farther north than <italic><tp:taxon-name><tp:taxon-name-part taxon-name-part-type="genus" reg="Quercus">Q.</tp:taxon-name-part> <tp:taxon-name-part taxon-name-part-type="species" reg="inopina">inopina</tp:taxon-name-part></tp:taxon-name></italic> and is absent from the northerly part of the range of <italic><tp:taxon-name><tp:taxon-name-part taxon-name-part-type="genus" reg="Quercus">Q.</tp:taxon-name-part> <tp:taxon-name-part taxon-name-part-type="species" reg="myrtifolia">myrtifolia</tp:taxon-name-part></tp:taxon-name></italic>. <italic><tp:taxon-name><tp:taxon-name-part taxon-name-part-type="genus" reg="Cicinnus">Cicinnus</tp:taxon-name-part> <tp:taxon-name-part taxon-name-part-type="species" reg="melsheimeri">melsheimeri</tp:taxon-name-part></tp:taxon-name></italic>, on the other hand, is widespread in Florida (and beyond the state) and can be expected anywhere where oaks occur, and it conversely has a spring and summer brood. In 2020, the first author observed many unidentified <italic><tp:taxon-name><tp:taxon-name-part taxon-name-part-type="genus" reg="Cicinnus">Cicinnus</tp:taxon-name-part></tp:taxon-name></italic> larvae on <italic><tp:taxon-name><tp:taxon-name-part taxon-name-part-type="genus" reg="Quercus">Q.</tp:taxon-name-part> <tp:taxon-name-part taxon-name-part-type="species" reg="myrtifolia">myrtifolia</tp:taxon-name-part></tp:taxon-name></italic> in an ideal scrub habitat in the Seminole State Forest, near Ocala and Cassia, where <italic><tp:taxon-name><tp:taxon-name-part taxon-name-part-type="genus" reg="Cicinnus">C.</tp:taxon-name-part> <tp:taxon-name-part taxon-name-part-type="species" reg="albarenicolus">albarenicolus</tp:taxon-name-part></tp:taxon-name></italic> has been collected. However, <italic><tp:taxon-name><tp:taxon-name-part taxon-name-part-type="genus" reg="Cicinnus">C.</tp:taxon-name-part> <tp:taxon-name-part taxon-name-part-type="species" reg="melsheimeri">melsheimeri</tp:taxon-name-part></tp:taxon-name></italic> occurs in the same habitats and has been collected at four of the six sites of <italic><tp:taxon-name><tp:taxon-name-part taxon-name-part-type="genus" reg="Cicinnus">C.</tp:taxon-name-part> <tp:taxon-name-part taxon-name-part-type="species" reg="albarenicolus">albarenicolus</tp:taxon-name-part></tp:taxon-name></italic>, and so rearing to adulthood will be necessary to confirm identification until larval differences are identified.</p></tp:treatment-sec><tp:treatment-sec sec-type="Distribution"><title>Distribution.</title><p>(Map in Fig. <xref ref-type="fig" rid="F6">24</xref>) <italic><tp:taxon-name><tp:taxon-name-part taxon-name-part-type="genus" reg="Cicinnus">Cicinnus</tp:taxon-name-part> <tp:taxon-name-part taxon-name-part-type="species" reg="albarenicolus">albarenicolus</tp:taxon-name-part></tp:taxon-name></italic> is so far known only from six distinct sites in peninsular Florida: eastern Ocala National Forest, Weeki Wachee north of Tampa, Cassia and Cassadaga northeast of Orlando, the Archbold Biological Station on the Lake Wales Ridge in Central Florida, and coastal southeast Florida in Port Sewall. All of these localities have extant or historic rare Florida Scrub habitat, specifically white sand, open canopy scrub, which seems to be required by <italic><tp:taxon-name><tp:taxon-name-part taxon-name-part-type="genus" reg="Cicinnus">C.</tp:taxon-name-part> <tp:taxon-name-part taxon-name-part-type="species" reg="albarenicolus">albarenicolus</tp:taxon-name-part></tp:taxon-name></italic>. This relict habitat formed on ancient sand dunes and is well-defined by unique flora and fauna, including other <tp:taxon-name><tp:taxon-name-part taxon-name-part-type="order" reg="Lepidoptera">Lepidoptera</tp:taxon-name-part></tp:taxon-name> (<xref ref-type="bibr" rid="B7">Hayden and Dickel 2015</xref>). This new species is not known from other, larger yellow sand scrub habitats like those of other regions of the Ocala National Forest (<xref ref-type="bibr" rid="B27">US Fish and Wildlife Service 1999</xref>), which can be inferred from the lack of any exemplars from that region after intensive insect collecting there for many decades.</p><fig id="F6" position="float" orientation="portrait"><object-id xmlns:xlink="http://www.w3.org/1999/xlink" content-type="doi" xlink:type="simple">10.3897/zookeys.1273.181781.figure24</object-id><object-id xmlns:xlink="http://www.w3.org/1999/xlink" content-type="arpha" xlink:type="simple">86E82D69-C1C4-5C40-A38A-D4C2F762F0B7</object-id><label>Figure 24.</label><caption><p>Distribution map showing both <italic><tp:taxon-name><tp:taxon-name-part taxon-name-part-type="genus" reg="Cicinnus">Cicinnus</tp:taxon-name-part></tp:taxon-name></italic> species in Florida. Localities include material examined by the authors and records of <italic><tp:taxon-name><tp:taxon-name-part taxon-name-part-type="genus" reg="Cicinnus">C.</tp:taxon-name-part> <tp:taxon-name-part taxon-name-part-type="species" reg="melsheimeri">melsheimeri</tp:taxon-name-part></tp:taxon-name></italic> from iNaturalist.org. <italic><tp:taxon-name><tp:taxon-name-part taxon-name-part-type="genus" reg="Cicinnus">Cicinnus</tp:taxon-name-part> <tp:taxon-name-part taxon-name-part-type="species" reg="melsheimeri">melsheimeri</tp:taxon-name-part></tp:taxon-name></italic> occurs widely outside of Florida, but those records are not shown. Both species occur where the red triangles and black circles overlap.</p></caption><graphic xmlns:xlink="http://www.w3.org/1999/xlink" xlink:href="zookeys-1273-287_article-181781__-g006.jpg" id="oo_1566910.jpg" position="float" orientation="portrait" xlink:type="simple"><uri content-type="original_file" xlink:type="simple">https://binary.pensoft.net/fig/1566910</uri></graphic></fig></tp:treatment-sec><tp:treatment-sec sec-type="Conservation"><title>Conservation.</title><p>Examination of satellite imagery of each of the confirmed localities that currently or historically supported <italic><tp:taxon-name><tp:taxon-name-part taxon-name-part-type="genus" reg="Cicinnus">C.</tp:taxon-name-part> <tp:taxon-name-part taxon-name-part-type="species" reg="albarenicolus">albarenicolus</tp:taxon-name-part></tp:taxon-name></italic> shows small patches of white sand scrub habitats still exist in parts of Ocala National Forest, Weeki Wachee, southeast of Cassia in Seminole State Forest, and a very small example in Cassadaga; such habitat is still well-preserved in Archbold, though surrounding similar habitat is lost or degraded. The Port Sewall location has been completely developed and is unlikely to support this species contemporarily. With the exception of a trio of nearby sites in Ocala National Forest, the new species has not been seen from any of the other locations, including the intensively studied and preserved Archbold Biological Station, since the 1950s and 1960s. It is vital to conduct focused surveys during the known flight period in order to rediscover this exceedingly rarely seen moth.</p><p>Adding to the list of rarely seen North American <tp:taxon-name><tp:taxon-name-part taxon-name-part-type="family" reg="Mimallonidae">Mimallonidae</tp:taxon-name-part></tp:taxon-name> (<italic><tp:taxon-name><tp:taxon-name-part taxon-name-part-type="genus" reg="Cicinnus">C.</tp:taxon-name-part> <tp:taxon-name-part taxon-name-part-type="species" reg="chambersi">chambersi</tp:taxon-name-part></tp:taxon-name></italic> is known from just 11 specimens and <italic><tp:taxon-name><tp:taxon-name-part taxon-name-part-type="genus" reg="Lacosoma">Lacosoma</tp:taxon-name-part> <tp:taxon-name-part taxon-name-part-type="species" reg="elassa">elassa</tp:taxon-name-part></tp:taxon-name></italic> from two), <italic><tp:taxon-name><tp:taxon-name-part taxon-name-part-type="genus" reg="Cicinnus">C.</tp:taxon-name-part> <tp:taxon-name-part taxon-name-part-type="species" reg="albarenicolus">albarenicolus</tp:taxon-name-part></tp:taxon-name></italic> is likely of conservation concern. Unlike <italic><tp:taxon-name><tp:taxon-name-part taxon-name-part-type="genus" reg="Cicinnus">C.</tp:taxon-name-part> <tp:taxon-name-part taxon-name-part-type="species" reg="chambersi">chambersi</tp:taxon-name-part></tp:taxon-name></italic> and <italic><tp:taxon-name><tp:taxon-name-part taxon-name-part-type="genus" reg="Lacosoma">L.</tp:taxon-name-part> <tp:taxon-name-part taxon-name-part-type="species" reg="elassa">elassa</tp:taxon-name-part></tp:taxon-name></italic>, which are considered Mexican taxa that barely extend to the United States and are presumably more widespread south of the US border, <italic><tp:taxon-name><tp:taxon-name-part taxon-name-part-type="genus" reg="Cicinnus">C.</tp:taxon-name-part> <tp:taxon-name-part taxon-name-part-type="species" reg="albarenicolus">albarenicolus</tp:taxon-name-part></tp:taxon-name></italic> is endemic to peninsular Florida. It is restricted to imperiled habitats within this state.</p></tp:treatment-sec><tp:treatment-sec><!--Section generated to contain objects referenced in tp:taxon-treatment.--><supplementary-material xmlns:xlink="http://www.w3.org/1999/xlink" id="S4" position="float" orientation="portrait" xlink:type="simple"><object-id content-type="arpha" xlink:type="simple">4E761C1D-385C-5C18-9698-12E063802400</object-id><label>Supplementary material 4</label><caption><p>Newick-formatted tree file</p></caption><statement content-type="dataType"><label>Data type</label><p>tre</p></statement><statement content-type="notes"><label>Explanation note</label><p>Newick-formatted tree file of the tree in Fig. <xref ref-type="fig" rid="F5">23</xref>.</p></statement><media xlink:href="zookeys-1273-287_article-181781__-s004.tre" mimetype="application" mime-subtype="newick" position="float" orientation="portrait" id="oo_1566914.tre" xlink:type="simple"><uri content-type="original_file" xlink:type="simple">https://binary.pensoft.net/file/1566914</uri></media><permissions><license xlink:type="simple"><license-p>This dataset is made available under the Open Database License (<ext-link ext-link-type="uri" xlink:href="http://opendatacommons.org/licenses/odbl/1.0/" xlink:type="simple">http://opendatacommons.org/licenses/odbl/1.0/</ext-link>). The Open Database License (ODbL) is a license agreement intended to allow users to freely share, modify, and use this Dataset while maintaining this same freedom for others, provided that the original source and author(s) are credited.</license-p></license></permissions><attrib specific-use="authors"> Ryan A. St Laurent, Scott Wehrly, Jeffrey Slotten</attrib></supplementary-material></tp:treatment-sec><ref-list><ref id="B7"><mixed-citation xmlns:xlink="http://www.w3.org/1999/xlink" xlink:type="simple">Hayden JE, Dickel TS (2015) A new <italic><tp:taxon-name><tp:taxon-name-part taxon-name-part-type="genus">Antaeotricha</tp:taxon-name-part></tp:taxon-name></italic> species from Florida sandhills and scrub (<tp:taxon-name><tp:taxon-name-part taxon-name-part-type="order">Lepidoptera</tp:taxon-name-part></tp:taxon-name>, <tp:taxon-name><tp:taxon-name-part taxon-name-part-type="family">Depressariidae</tp:taxon-name-part></tp:taxon-name>, <tp:taxon-name><tp:taxon-name-part taxon-name-part-type="subfamily">Stenomatinae</tp:taxon-name-part></tp:taxon-name>). ZooKeys 533: 133–150. <ext-link xlink:href="10.3897/zookeys.533.6004" ext-link-type="doi" xlink:type="simple">https://doi.org/10.3897/zookeys.533.6004</ext-link></mixed-citation></ref><ref id="B27"><mixed-citation xmlns:xlink="http://www.w3.org/1999/xlink" xlink:type="simple">US Fish and Wildlife Service (1999) South Florida Multi-Species Recovery Plan. Atlanta.</mixed-citation></ref></ref-list></tp:taxon-treatment>
