# Supplementary material for: A new species of sack-bearer moth (Lepidoptera, Mimallonidae) from Florida
Source: Zookeys. 2026 Mar 23;1273:287–306. doi: 10.3897/zookeys.1273.181781 (PMC13036463; doi:10.3897/zookeys.1273.181781)
Supplement: XML Treatment for Cicinnus melsheimeri [file zookeys.1273.181781-treatment2.xml]

<!DOCTYPE tp:taxon-treatment
  PUBLIC "-//TaxonX//DTD Taxonomic Treatment Publishing DTD v0 20100105//EN" "tax-treatment-NSO.dtd">
<tp:taxon-treatment xmlns:tp="http://www.plazi.org/taxpub"><tp:treatment-meta><kwd-group><label>Taxon classification</label><kwd>
              <named-content content-type="kingdom">Animalia</named-content>
            </kwd><kwd>
              <named-content content-type="order">Lepidoptera</named-content>
            </kwd><kwd>
              <named-content content-type="family">Mimallonidae</named-content>
            </kwd></kwd-group><mixed-citation publication-type="journal"><person-group><name><surname>St Laurent</surname><given-names>Ryan A.</given-names></name><name><surname>Wehrly</surname><given-names>Scott</given-names></name><name><surname>Slotten</surname><given-names>Jeffrey</given-names></name></person-group><article-title>A new species of sack-bearer moth (<tp:taxon-name><tp:taxon-name-part taxon-name-part-type="order" reg="Lepidoptera">Lepidoptera</tp:taxon-name-part></tp:taxon-name>, <tp:taxon-name><tp:taxon-name-part taxon-name-part-type="family" reg="Mimallonidae">Mimallonidae</tp:taxon-name-part></tp:taxon-name>) from Florida</article-title><source>Zookeys</source><day>23</day><month>03</month><year>2026</year><volume>1273</volume><fpage>287</fpage><lpage>306</lpage><pub-id pub-id-type="doi">10.3897/zookeys.1273.181781</pub-id></mixed-citation></tp:treatment-meta><tp:nomenclature><tp:taxon-name><object-id xmlns:xlink="http://www.w3.org/1999/xlink" content-type="arpha" xlink:type="simple">8648D325-25DC-5ACF-8313-C74230711DE7</object-id>
                		<tp:taxon-name-part taxon-name-part-type="genus" reg="Cicinnus">Cicinnus</tp:taxon-name-part> <tp:taxon-name-part taxon-name-part-type="species" reg="melsheimeri">melsheimeri</tp:taxon-name-part>
                	</tp:taxon-name><tp:taxon-authority>(Harris in Doubleday, 1841)</tp:taxon-authority><xref ref-type="fig" rid="F1">Figs 5–8, 11, 14, 16, 17–22</xref></tp:nomenclature><tp:treatment-sec sec-type="Florida material examined"><title>Florida material examined.</title><p>(77 ♂, 9 ♀ total) <bold>USA: Florida: No County</bold> • 3 ♀, St Laurent diss.: 5-9-25:3 (<named-content xmlns:xlink="http://www.w3.org/1999/xlink" content-type="dwc:institutional_code" xlink:title="American Museum of Natural History" xlink:href="https://scientific-collections.gbif.org/institution/dc02e848-9e1f-4dd0-8078-2eb60620d39b" xlink:type="simple">AMNH</named-content>). <bold>Alachua Co</bold>. • 1 ♂, Gainesville, 12.IX.1961, H.A. Denmark (<abbrev xmlns:xlink="http://www.w3.org/1999/xlink" content-type="institution" xlink:title="McGuire Center for Lepidoptera &amp;amp; Biodiversity, including the Florida State Collection of Arthropods (FSCA), Gainesville, Florida, USA" xlink:type="simple">MGCL</abbrev> 1031744). •  2 ♂, 22.VIII.19.56, 13.V.195[illegible], H.A. Denmark, (<abbrev xmlns:xlink="http://www.w3.org/1999/xlink" content-type="institution" xlink:title="McGuire Center for Lepidoptera &amp;amp; Biodiversity, including the Florida State Collection of Arthropods (FSCA), Gainesville, Florida, USA" xlink:type="simple">MGCL</abbrev> 0131730, 1031741). •  1 ♀, 24.IV.1957, H.A. Denmark, (<abbrev xmlns:xlink="http://www.w3.org/1999/xlink" content-type="institution" xlink:title="McGuire Center for Lepidoptera &amp;amp; Biodiversity, including the Florida State Collection of Arthropods (FSCA), Gainesville, Florida, USA" xlink:type="simple">MGCL</abbrev> 1031710). <bold>Citrus Co</bold>. • 1 ♀, 8 mi. W. of Floral City, m-11, 17.V.1986, Dow (<abbrev xmlns:xlink="http://www.w3.org/1999/xlink" content-type="institution" xlink:title="McGuire Center for Lepidoptera &amp;amp; Biodiversity, including the Florida State Collection of Arthropods (FSCA), Gainesville, Florida, USA" xlink:type="simple">MGCL</abbrev> 1031689). <bold>Collier Co</bold>. • 1 ♂, Copeland, 20.VIII, H. Flaschka (<abbrev xmlns:xlink="http://www.w3.org/1999/xlink" content-type="institution" xlink:title="McGuire Center for Lepidoptera &amp;amp; Biodiversity, including the Florida State Collection of Arthropods (FSCA), Gainesville, Florida, USA" xlink:type="simple">MGCL</abbrev> 1031723). •  6 ♂, Collier Seminole State Park, 2.VIII.1986 (3 ♂), XI.1983 (1 ♂), 16.XI.1985 (2 ♂), Linwood C. Dow (<abbrev xmlns:xlink="http://www.w3.org/1999/xlink" content-type="institution" xlink:title="McGuire Center for Lepidoptera &amp;amp; Biodiversity, including the Florida State Collection of Arthropods (FSCA), Gainesville, Florida, USA" xlink:type="simple">MGCL</abbrev> 1031684, 1031687, 1031705, 1031709, 1031717, 1031719). •  1 ♂, Seminole State Park, 17–21.III.1990, H. Flaschka (<abbrev xmlns:xlink="http://www.w3.org/1999/xlink" content-type="institution" xlink:title="McGuire Center for Lepidoptera &amp;amp; Biodiversity, including the Florida State Collection of Arthropods (FSCA), Gainesville, Florida, USA" xlink:type="simple">MGCL</abbrev> 1031712). •  2 ♂, Collier Seminole State Park, 11.XI.1982, H.D. Baggett (<abbrev xmlns:xlink="http://www.w3.org/1999/xlink" content-type="institution" xlink:title="McGuire Center for Lepidoptera &amp;amp; Biodiversity, including the Florida State Collection of Arthropods (FSCA), Gainesville, Florida, USA" xlink:type="simple">MGCL</abbrev> 1031720, 1031722). •  2 ♂, Fakahatchee, 29.IV.1986, Dow (<abbrev xmlns:xlink="http://www.w3.org/1999/xlink" content-type="institution" xlink:title="McGuire Center for Lepidoptera &amp;amp; Biodiversity, including the Florida State Collection of Arthropods (FSCA), Gainesville, Florida, USA" xlink:type="simple">MGCL</abbrev> 1031707, 1031721). <bold>Duval Co</bold>. • 1 ♂, Jacksonville, Fla. Jr. Coll. S. Campus, X.VI.1980, Charles M. Stevens (<abbrev xmlns:xlink="http://www.w3.org/1999/xlink" content-type="institution" xlink:title="McGuire Center for Lepidoptera &amp;amp; Biodiversity, including the Florida State Collection of Arthropods (FSCA), Gainesville, Florida, USA" xlink:type="simple">MGCL</abbrev> 1031752). •  1 ♂, Jacksonville, Jax. Police Acad., 6.VI.1980 (MGCL1031728). <bold>Hernando Co</bold>. • 1 ♀, Weeki Wachee Springs, 5–30.V.1955, J.F. May, St Laurent diss.: 5-9-25:2, NOMIM066-25 (<named-content xmlns:xlink="http://www.w3.org/1999/xlink" content-type="dwc:institutional_code" xlink:title="American Museum of Natural History" xlink:href="https://scientific-collections.gbif.org/institution/dc02e848-9e1f-4dd0-8078-2eb60620d39b" xlink:type="simple">AMNH</named-content> 00171345). •  1 ♂, McKethan Lake Rec. Area, Withlacoochee St. Forest, 23.IV.1983 (<abbrev xmlns:xlink="http://www.w3.org/1999/xlink" content-type="institution" xlink:title="McGuire Center for Lepidoptera &amp;amp; Biodiversity, including the Florida State Collection of Arthropods (FSCA), Gainesville, Florida, USA" xlink:type="simple">MGCL</abbrev> 00171345). •  2 ♂, McKethan Lake, 18.IX.1982, H.D. Baggett (<abbrev xmlns:xlink="http://www.w3.org/1999/xlink" content-type="institution" xlink:title="McGuire Center for Lepidoptera &amp;amp; Biodiversity, including the Florida State Collection of Arthropods (FSCA), Gainesville, Florida, USA" xlink:type="simple">MGCL</abbrev> 1031735, 1031750). •  2 ♂, Withlacoochee State Park, 17.VIII.1982, 26.IV.1991, W.L. Adair (<abbrev xmlns:xlink="http://www.w3.org/1999/xlink" content-type="institution" xlink:title="McGuire Center for Lepidoptera &amp;amp; Biodiversity, including the Florida State Collection of Arthropods (FSCA), Gainesville, Florida, USA" xlink:type="simple">MGCL</abbrev> 1031731, 1031733). <bold>Highlands Co</bold>. • 1 ♂, Parker Island, near Archbold Biological Sta., 31.III.1962, D.C. Ferguson, <abbrev xmlns:xlink="http://www.w3.org/1999/xlink" content-type="institution" xlink:title="National Museum of Natural History, Washington DC, USA" xlink:type="simple">USNM</abbrev>-Mimal: 2779, NOMIM069-25 (<abbrev xmlns:xlink="http://www.w3.org/1999/xlink" content-type="institution" xlink:title="National Museum of Natural History, Washington DC, USA" xlink:type="simple">USNM</abbrev> 02001412). •  1 ♂, Archbold Biological Sta., 2.IV.1962, D.C. Ferguson, <abbrev xmlns:xlink="http://www.w3.org/1999/xlink" content-type="institution" xlink:title="National Museum of Natural History, Washington DC, USA" xlink:type="simple">USNM</abbrev>-Mimal: 2781, St Laurent diss.: 5-7-25:2, NOMIM067-25 (<abbrev xmlns:xlink="http://www.w3.org/1999/xlink" content-type="institution" xlink:title="National Museum of Natural History, Washington DC, USA" xlink:type="simple">USNM</abbrev> 02001410). •  1 ♂, Archbold Biol. Sta., Lake Placid, 4.IV.1959, J.G. Franclemont, Genitalia Slide 5675 J.G. Franclemont, NOMIM065-25 (<named-content xmlns:xlink="http://www.w3.org/1999/xlink" content-type="dwc:institutional_code" xlink:title="Cornell University Insect Collection" xlink:href="https://scientific-collections.gbif.org/institution/ae1380be-d358-4a85-a5ff-8a527908a96e" xlink:type="simple">CUIC</named-content> 00131052). <bold>Hillsboro Co</bold>. • 1 ♀, U. of So. Fl. Bait trail, 17.III.1982, W.L. Adair (<abbrev xmlns:xlink="http://www.w3.org/1999/xlink" content-type="institution" xlink:title="McGuire Center for Lepidoptera &amp;amp; Biodiversity, including the Florida State Collection of Arthropods (FSCA), Gainesville, Florida, USA" xlink:type="simple">MGCL</abbrev> 1031718). <bold>Lake Co</bold>. • 28 ♂, 1 ♀ Tavares, Acorn Circle, Squirrel Point, 22.9 m, 13.V.2013, 21.IX.2014, 24.IX.2014, 16.III.2015, 20.VIII.2015, 29.III.2016, 17.IV.2016, 23.IV.2017, 2.IV.2019, 2.IV.2020 (2♂), 10.IV.2021, 11.IV.2023, 12.IV.2023, 16.IV.2023 (2♂), 20.IV.2023, 21.IV.2023, 23.IV.2023, 25.IV.2023, 27.IV.2023 (2♂), 2.V.2023, 12.V.2023, 19.IV.2023, 22.IV.2023, 28.IV.2023 (2♂), 27.IX.2025, Scott R. Wehrly, MD [leg.], black/MV lights (<abbrev xmlns:xlink="http://www.w3.org/1999/xlink" xlink:title="Scott R. Wehrly, personal collection, Tavares, Florida, USA" xlink:type="simple">SWC</abbrev>). •  1 ♂, Cassia, 1.V.1964, Taylor [collector], Collection of Bryant Mather, St Laurent diss.: 5-7-25:4, NOMIM071-25 (<named-content xmlns:xlink="http://www.w3.org/1999/xlink" content-type="dwc:institutional_code" xlink:title="American Museum of Natural History" xlink:href="https://scientific-collections.gbif.org/institution/dc02e848-9e1f-4dd0-8078-2eb60620d39b" xlink:type="simple">AMNH</named-content> 00171346). •  1 ♂, 1.IV.1986 (<abbrev xmlns:xlink="http://www.w3.org/1999/xlink" content-type="institution" xlink:title="McGuire Center for Lepidoptera &amp;amp; Biodiversity, including the Florida State Collection of Arthropods (FSCA), Gainesville, Florida, USA" xlink:type="simple">MGCL</abbrev> 1031737). •  1 ♂, Forest Hills, 11.IV.1986 (<abbrev xmlns:xlink="http://www.w3.org/1999/xlink" content-type="institution" xlink:title="McGuire Center for Lepidoptera &amp;amp; Biodiversity, including the Florida State Collection of Arthropods (FSCA), Gainesville, Florida, USA" xlink:type="simple">MGCL</abbrev> 1031734). <bold>Leon Co</bold>. • 1 ♂, Miccosukee, 15.V.1982, W.L. Adair (<abbrev xmlns:xlink="http://www.w3.org/1999/xlink" content-type="institution" xlink:title="McGuire Center for Lepidoptera &amp;amp; Biodiversity, including the Florida State Collection of Arthropods (FSCA), Gainesville, Florida, USA" xlink:type="simple">MGCL</abbrev> 1031743). •  1 ♂, Tall Timbers Res. Sta., Lk. Iamonia, 19–21.V.1986, J.B. Heppner (<abbrev xmlns:xlink="http://www.w3.org/1999/xlink" content-type="institution" xlink:title="McGuire Center for Lepidoptera &amp;amp; Biodiversity, including the Florida State Collection of Arthropods (FSCA), Gainesville, Florida, USA" xlink:type="simple">MGCL</abbrev> 1031708). <bold>Liberty Co</bold>. • 2 ♂, Torreya State Park, 25.V.1980, 19.VIII.1982, H.D. Baggett (<abbrev xmlns:xlink="http://www.w3.org/1999/xlink" content-type="institution" xlink:title="McGuire Center for Lepidoptera &amp;amp; Biodiversity, including the Florida State Collection of Arthropods (FSCA), Gainesville, Florida, USA" xlink:type="simple">MGCL</abbrev> 1031711, 1031740). •  1 ♂, Torreya State Park, 16.VIII.1960, S.V. Fuller (<abbrev xmlns:xlink="http://www.w3.org/1999/xlink" content-type="institution" xlink:title="McGuire Center for Lepidoptera &amp;amp; Biodiversity, including the Florida State Collection of Arthropods (FSCA), Gainesville, Florida, USA" xlink:type="simple">MGCL</abbrev> 1031736). <bold>Manatee Co</bold>. • 2 ♂, Oneco, 27.III.1954, 31.III.1954, J.G. Franclemont, [process ID for <named-content xmlns:xlink="http://www.w3.org/1999/xlink" content-type="dwc:institutional_code" xlink:title="Cornell University Insect Collection" xlink:href="https://scientific-collections.gbif.org/institution/ae1380be-d358-4a85-a5ff-8a527908a96e" xlink:type="simple">CUIC</named-content> specimen 000131054: NOMIM063-25; 000131053: NOMIM064-25] (<named-content xmlns:xlink="http://www.w3.org/1999/xlink" content-type="dwc:institutional_code" xlink:title="Cornell University Insect Collection" xlink:href="https://scientific-collections.gbif.org/institution/ae1380be-d358-4a85-a5ff-8a527908a96e" xlink:type="simple">CUIC</named-content> 000131053, 000131054). <bold>Marion Co</bold>. • 1 ♂, 10-3-05, T. Miller (<abbrev xmlns:xlink="http://www.w3.org/1999/xlink" content-type="institution" xlink:title="McGuire Center for Lepidoptera &amp;amp; Biodiversity, including the Florida State Collection of Arthropods (FSCA), Gainesville, Florida, USA" xlink:type="simple">MGCL</abbrev> 1031747). <bold>Miami-Dade Co</bold>. • 1 ♂, Biscayne Bay (<named-content xmlns:xlink="http://www.w3.org/1999/xlink" content-type="dwc:institutional_code" xlink:title="American Museum of Natural History" xlink:href="https://scientific-collections.gbif.org/institution/dc02e848-9e1f-4dd0-8078-2eb60620d39b" xlink:type="simple">AMNH</named-content>). •  1 ♂, Royal Palm Park, 4–10.XII.1938, NOMIM060-25 (<named-content xmlns:xlink="http://www.w3.org/1999/xlink" content-type="dwc:institutional_code" xlink:title="American Museum of Natural History" xlink:href="https://scientific-collections.gbif.org/institution/dc02e848-9e1f-4dd0-8078-2eb60620d39b" xlink:type="simple">AMNH</named-content> 00171348). <bold>Orange Co</bold>. • 1 ♂, Orlando, 26.IV.1939, NOMIM092-25 (<named-content xmlns:xlink="http://www.w3.org/1999/xlink" content-type="dwc:institutional_code" xlink:title="American Museum of Natural History" xlink:href="https://scientific-collections.gbif.org/institution/dc02e848-9e1f-4dd0-8078-2eb60620d39b" xlink:type="simple">AMNH</named-content> 00171347). <bold>Okaloosa Co</bold>. • 2 ♂, Shalimar, 18.IV.1964, 4.VI.1965 [H.O. Hilton coll.] (<abbrev xmlns:xlink="http://www.w3.org/1999/xlink" content-type="institution" xlink:title="McGuire Center for Lepidoptera &amp;amp; Biodiversity, including the Florida State Collection of Arthropods (FSCA), Gainesville, Florida, USA" xlink:type="simple">MGCL</abbrev> 1031748, 1031754). •  1 ♂, Ocean City, 17.VIII.1963, H.O. Hilton (<abbrev xmlns:xlink="http://www.w3.org/1999/xlink" content-type="institution" xlink:title="McGuire Center for Lepidoptera &amp;amp; Biodiversity, including the Florida State Collection of Arthropods (FSCA), Gainesville, Florida, USA" xlink:type="simple">MGCL</abbrev> 1031724). <bold>Putnam Co</bold>. • 1 ♂, University Reserve, Welaka, 10.IV.1962, D.C. Ferguson, <abbrev xmlns:xlink="http://www.w3.org/1999/xlink" content-type="institution" xlink:title="National Museum of Natural History, Washington DC, USA" xlink:type="simple">USNM</abbrev>-Mimal: 2780, NOMIM068-25 (<abbrev xmlns:xlink="http://www.w3.org/1999/xlink" content-type="institution" xlink:title="National Museum of Natural History, Washington DC, USA" xlink:type="simple">USNM</abbrev> 02001411). •  2 ♂, Weems Property, Red Water Lake, 29.VII.1967, 11.X.1967, H.V. Weems Jr (<abbrev xmlns:xlink="http://www.w3.org/1999/xlink" content-type="institution" xlink:title="McGuire Center for Lepidoptera &amp;amp; Biodiversity, including the Florida State Collection of Arthropods (FSCA), Gainesville, Florida, USA" xlink:type="simple">MGCL</abbrev> 1031747, 1031749). <bold>Sarasota Co</bold>. • 1 ♂, Siesta Key, 17.XI.1957, C.P. Kimball, NOMIM094-25 (<named-content xmlns:xlink="http://www.w3.org/1999/xlink" content-type="dwc:institutional_code" xlink:title="American Museum of Natural History" xlink:href="https://scientific-collections.gbif.org/institution/dc02e848-9e1f-4dd0-8078-2eb60620d39b" xlink:type="simple">AMNH</named-content> 00171349). •  1 ♂, 21.V.1946, C.P. Kimball (<abbrev xmlns:xlink="http://www.w3.org/1999/xlink" content-type="institution" xlink:title="McGuire Center for Lepidoptera &amp;amp; Biodiversity, including the Florida State Collection of Arthropods (FSCA), Gainesville, Florida, USA" xlink:type="simple">MGCL</abbrev> 1031727). <bold>St. Johns Co</bold>. • 1 ♂, St. Aug[ustine] Lite[Lighthouse], XI.I.35, E.M. Davis (<abbrev xmlns:xlink="http://www.w3.org/1999/xlink" content-type="institution" xlink:title="McGuire Center for Lepidoptera &amp;amp; Biodiversity, including the Florida State Collection of Arthropods (FSCA), Gainesville, Florida, USA" xlink:type="simple">MGCL</abbrev> 1031753). <bold>Volusia Co</bold>. • 1 ♀, Tomoka State Park, 22–25.V.2000, J.B. Heppner (<abbrev xmlns:xlink="http://www.w3.org/1999/xlink" content-type="institution" xlink:title="McGuire Center for Lepidoptera &amp;amp; Biodiversity, including the Florida State Collection of Arthropods (FSCA), Gainesville, Florida, USA" xlink:type="simple">MGCL</abbrev> 1031751). •  1 ♂, New Smyrna, 16.X.1961, G.W. Rawson, <abbrev xmlns:xlink="http://www.w3.org/1999/xlink" content-type="institution" xlink:title="National Museum of Natural History, Washington DC, USA" xlink:type="simple">USNM</abbrev>-Mimal: 2796, NOMIM070-25 (<abbrev xmlns:xlink="http://www.w3.org/1999/xlink" content-type="institution" xlink:title="National Museum of Natural History, Washington DC, USA" xlink:type="simple">USNM</abbrev> 02001413).</p></tp:treatment-sec><tp:treatment-sec sec-type="Other dissections examined"><title>Other dissections examined.</title><p><bold>USA: New Jersey: Ocean Co</bold>. • 1 ♂, 1 ♀, Lakehurst, Franclemont diss.: 5673 (♂), 5708 (♀) (<named-content xmlns:xlink="http://www.w3.org/1999/xlink" content-type="dwc:institutional_code" xlink:title="Cornell University Insect Collection" xlink:href="https://scientific-collections.gbif.org/institution/ae1380be-d358-4a85-a5ff-8a527908a96e" xlink:type="simple">CUIC</named-content>). <bold>Indiana: Brown Co</bold>. • 1 ♀, Brown County State Park, 12.VI.1979, D. L. Eiler, St Laurent diss.: 5-11-19:1 (<abbrev xmlns:xlink="http://www.w3.org/1999/xlink" content-type="institution" xlink:title="McGuire Center for Lepidoptera &amp;amp; Biodiversity, including the Florida State Collection of Arthropods (FSCA), Gainesville, Florida, USA" xlink:type="simple">MGCL</abbrev>). <bold>Ohio: Geauga Co</bold>. • 1 ♂, Thompson Township, ½ Mi. S. of jct. S.R. 528 &amp; S.R. 66 U.S. Rt. 322, Warner Hollow Rd., 14.VI.1986, V.P. Lucas, St Laurent diss.: 8-10-18:1 (<abbrev xmlns:xlink="http://www.w3.org/1999/xlink" content-type="institution" xlink:title="McGuire Center for Lepidoptera &amp;amp; Biodiversity, including the Florida State Collection of Arthropods (FSCA), Gainesville, Florida, USA" xlink:type="simple">MGCL</abbrev>). <bold>Texas</bold> • 2 ♂, Big Bend, Franclemont diss.: 6405, 6408 (<named-content xmlns:xlink="http://www.w3.org/1999/xlink" content-type="dwc:institutional_code" xlink:title="Cornell University Insect Collection" xlink:href="https://scientific-collections.gbif.org/institution/ae1380be-d358-4a85-a5ff-8a527908a96e" xlink:type="simple">CUIC</named-content>).</p></tp:treatment-sec><tp:treatment-sec sec-type="Remarks"><title>Remarks.</title><p>As stated earlier, <italic><tp:taxon-name><tp:taxon-name-part taxon-name-part-type="genus" reg="Cicinnus">C.</tp:taxon-name-part> <tp:taxon-name-part taxon-name-part-type="species" reg="melsheimeri">melsheimeri</tp:taxon-name-part></tp:taxon-name></italic> is a common and widespread North American moth and having examined hundreds of specimens from across its range, only Floridian material is reported here, as it is the most relevant to the study, though we reference some extra-Floridian specimens for their available dissections. The present study is the first to look at <abbrev xmlns:xlink="http://www.w3.org/1999/xlink" xlink:title="c oxidase subunit I" xlink:type="simple">COI</abbrev> barcode sequence diversity across the wide range of this species, and it is clear that some populations, particularly in Mexico and the western United States (west Texas, New Mexico, and Colorado) are well-differentiated and moderately differentiated phylogenetically, respectively, from the rest of the more eastern North American populations. Further work could explore the phylogeography of <italic><tp:taxon-name><tp:taxon-name-part taxon-name-part-type="genus" reg="Cicinnus">C.</tp:taxon-name-part> <tp:taxon-name-part taxon-name-part-type="species" reg="melsheimeri">melsheimeri</tp:taxon-name-part></tp:taxon-name></italic> or cryptic diversity across the species. What is clear, however, is that <italic><tp:taxon-name><tp:taxon-name-part taxon-name-part-type="genus" reg="Cicinnus">C.</tp:taxon-name-part> <tp:taxon-name-part taxon-name-part-type="species" reg="albarenicolus">albarenicolus</tp:taxon-name-part></tp:taxon-name></italic> is sister to all sampled populations of <italic><tp:taxon-name><tp:taxon-name-part taxon-name-part-type="genus" reg="Cicinnus">C.</tp:taxon-name-part> <tp:taxon-name-part taxon-name-part-type="species" reg="melsheimeri">melsheimeri</tp:taxon-name-part></tp:taxon-name></italic> across North America (including Mexico).</p></tp:treatment-sec><tp:treatment-sec><!--Section generated to contain objects referenced in tp:taxon-treatment.--><fig id="F1" position="float" orientation="portrait"><object-id xmlns:xlink="http://www.w3.org/1999/xlink" content-type="doi" xlink:type="simple">10.3897/zookeys.1273.181781.figures1-8</object-id><object-id xmlns:xlink="http://www.w3.org/1999/xlink" content-type="arpha" xlink:type="simple">D1CC6090-CAEE-5D8F-8D0D-FA176CB198BB</object-id><label>Figures 1–8.</label><caption><p>Florida <italic><tp:taxon-name><tp:taxon-name-part taxon-name-part-type="genus" reg="Cicinnus">Cicinnus</tp:taxon-name-part></tp:taxon-name></italic>, (<bold>a</bold>) or no letter denotes dorsum, (<bold>b</bold>) ventrum. <bold>1</bold>. <italic><tp:taxon-name><tp:taxon-name-part taxon-name-part-type="genus" reg="Cicinnus">C.</tp:taxon-name-part> <tp:taxon-name-part taxon-name-part-type="species" reg="albarenicolus">albarenicolus</tp:taxon-name-part></tp:taxon-name></italic> male holotype, Ocala National Forest (UCMC 0277792; <abbrev xmlns:xlink="http://www.w3.org/1999/xlink" content-type="institution" xlink:title="University of Colorado, Boulder, Museum of Natural History, Boulder, Colorado, USA" xlink:type="simple">CUMNH</abbrev>); <bold>2</bold>. <italic><tp:taxon-name><tp:taxon-name-part taxon-name-part-type="genus" reg="Cicinnus">C.</tp:taxon-name-part> <tp:taxon-name-part taxon-name-part-type="species" reg="albarenicolus">albarenicolus</tp:taxon-name-part></tp:taxon-name></italic> male paratype, Cassia, Florida (<named-content xmlns:xlink="http://www.w3.org/1999/xlink" content-type="dwc:institutional_code" xlink:title="American Museum of Natural History" xlink:href="https://scientific-collections.gbif.org/institution/dc02e848-9e1f-4dd0-8078-2eb60620d39b" xlink:type="simple">AMNH</named-content> 00171344); <bold>3</bold>. <italic><tp:taxon-name><tp:taxon-name-part taxon-name-part-type="genus" reg="Cicinnus">C.</tp:taxon-name-part> <tp:taxon-name-part taxon-name-part-type="species" reg="albarenicolus">albarenicolus</tp:taxon-name-part></tp:taxon-name></italic> male paratype, Archbold Biological Station (<named-content xmlns:xlink="http://www.w3.org/1999/xlink" content-type="dwc:institutional_code" xlink:title="Cornell University Insect Collection" xlink:href="https://scientific-collections.gbif.org/institution/ae1380be-d358-4a85-a5ff-8a527908a96e" xlink:type="simple">CUIC</named-content> 00013048); <bold>4</bold>. <italic><tp:taxon-name><tp:taxon-name-part taxon-name-part-type="genus" reg="Cicinnus">C.</tp:taxon-name-part> <tp:taxon-name-part taxon-name-part-type="species" reg="albarenicolus">albarenicolus</tp:taxon-name-part></tp:taxon-name></italic> female paratype, Archbold Biological Station (<named-content xmlns:xlink="http://www.w3.org/1999/xlink" content-type="dwc:institutional_code" xlink:title="Cornell University Insect Collection" xlink:href="https://scientific-collections.gbif.org/institution/ae1380be-d358-4a85-a5ff-8a527908a96e" xlink:type="simple">CUIC</named-content> 000131049); <bold>5</bold>. <italic><tp:taxon-name><tp:taxon-name-part taxon-name-part-type="genus" reg="Cicinnus">C.</tp:taxon-name-part> <tp:taxon-name-part taxon-name-part-type="species" reg="melsheimeri">melsheimeri</tp:taxon-name-part></tp:taxon-name></italic> male, Cassia (<named-content xmlns:xlink="http://www.w3.org/1999/xlink" content-type="dwc:institutional_code" xlink:title="American Museum of Natural History" xlink:href="https://scientific-collections.gbif.org/institution/dc02e848-9e1f-4dd0-8078-2eb60620d39b" xlink:type="simple">AMNH</named-content> 00171346); <bold>6</bold>. <italic><tp:taxon-name><tp:taxon-name-part taxon-name-part-type="genus" reg="Cicinnus">C.</tp:taxon-name-part> <tp:taxon-name-part taxon-name-part-type="species" reg="melsheimeri">melsheimeri</tp:taxon-name-part></tp:taxon-name></italic> male, Archbold Biological Station (USNMENT <ext-link xmlns:xlink="http://www.w3.org/1999/xlink" xlink:href="https://mbd-db.osu.edu/hol/search_results?&amp;search_type=fast&amp;q=USNMENT02001410" ext-link-type="uri" xlink:type="simple">02001410</ext-link>); <bold>7</bold>. <italic><tp:taxon-name><tp:taxon-name-part taxon-name-part-type="genus" reg="Cicinnus">C.</tp:taxon-name-part> <tp:taxon-name-part taxon-name-part-type="species" reg="melsheimeri">melsheimeri</tp:taxon-name-part></tp:taxon-name></italic> female, Florida (<named-content xmlns:xlink="http://www.w3.org/1999/xlink" content-type="dwc:institutional_code" xlink:title="American Museum of Natural History" xlink:href="https://scientific-collections.gbif.org/institution/dc02e848-9e1f-4dd0-8078-2eb60620d39b" xlink:type="simple">AMNH</named-content>); <bold>8</bold>. <italic><tp:taxon-name><tp:taxon-name-part taxon-name-part-type="genus" reg="Cicinnus">C.</tp:taxon-name-part> <tp:taxon-name-part taxon-name-part-type="species" reg="melsheimeri">melsheimeri</tp:taxon-name-part></tp:taxon-name></italic> female, Weeki Wachee Springs (<named-content xmlns:xlink="http://www.w3.org/1999/xlink" content-type="dwc:institutional_code" xlink:title="American Museum of Natural History" xlink:href="https://scientific-collections.gbif.org/institution/dc02e848-9e1f-4dd0-8078-2eb60620d39b" xlink:type="simple">AMNH</named-content> 00171345). Scale bar: 1 cm.</p></caption><graphic xmlns:xlink="http://www.w3.org/1999/xlink" xlink:href="zookeys-1273-287_article-181781__-g001.jpg" id="oo_1566905.jpg" position="float" orientation="portrait" xlink:type="simple"><uri content-type="original_file" xlink:type="simple">https://binary.pensoft.net/fig/1566905</uri></graphic></fig></tp:treatment-sec></tp:taxon-treatment>
