# Supplementary material for: A new species of sack-bearer moth (Lepidoptera, Mimallonidae) from Florida
Source: Zookeys. 2026 Mar 23;1273:287–306. doi: 10.3897/zookeys.1273.181781 (PMC13036463; doi:10.3897/zookeys.1273.181781)
Supplement: Supplementary material 1 — Decimal degrees latitude/longitude [file zookeys-1273-287_article-181781__-s001.xlsx]

## Sheet: observations-652904
Species	source	latitude	longitude	Specific locality (non-iNaturalist)
Cicinnus melsheimeri	iNaturalist	29.8156	-84.2549	NA
Cicinnus melsheimeri	iNaturalist	29.6683	-82.2388	NA
Cicinnus melsheimeri	iNaturalist	29.6686	-82.2387	NA
Cicinnus melsheimeri	iNaturalist	28.3522	-82.1269	NA
Cicinnus melsheimeri	iNaturalist	26.3756	-81.604	NA
Cicinnus melsheimeri	iNaturalist	26.3757	-81.604	NA
Cicinnus melsheimeri	iNaturalist	29.6685	-82.2381	NA
Cicinnus melsheimeri	iNaturalist	29.6685	-82.2388	NA
Cicinnus melsheimeri	iNaturalist	29.6685	-82.2388	NA
Cicinnus melsheimeri	iNaturalist	27.2746	-82.2635	NA
Cicinnus melsheimeri	iNaturalist	29.5423	-82.2662	NA
Cicinnus melsheimeri	iNaturalist	27.5112	-81.0232	NA
Cicinnus melsheimeri	iNaturalist	27.5112	-81.0232	NA
Cicinnus melsheimeri	iNaturalist	29.6699	-82.2434	NA
Cicinnus melsheimeri	iNaturalist	29.6685	-82.2381	NA
Cicinnus melsheimeri	iNaturalist	29.6685	-82.2386	NA
Cicinnus melsheimeri	iNaturalist	29.6685	-82.2386	NA
Cicinnus melsheimeri	iNaturalist	25.9921	-81.5939	NA
Cicinnus melsheimeri	iNaturalist	29.6686	-82.2387	NA
Cicinnus melsheimeri	iNaturalist	29.6687	-82.2387	NA
Cicinnus melsheimeri	iNaturalist	29.6685	-82.2387	NA
Cicinnus melsheimeri	iNaturalist	29.6686	-82.2388	NA
Cicinnus melsheimeri	iNaturalist	29.4802	-82.3008	NA
Cicinnus melsheimeri	iNaturalist	29.5697	-82.1983	NA
Cicinnus melsheimeri	iNaturalist	29.5698	-82.1983	NA
Cicinnus melsheimeri	iNaturalist	25.7554	-80.9276	NA
Cicinnus melsheimeri	iNaturalist	27.2041	-81.9021	NA
Cicinnus melsheimeri	iNaturalist	27.9131	-81.953	NA
Cicinnus melsheimeri	iNaturalist	27.1859	-81.3385	NA
Cicinnus melsheimeri	iNaturalist	26.0733	-80.3115	NA
Cicinnus melsheimeri	iNaturalist	25.7529	-80.9339	NA
Cicinnus melsheimeri	iNaturalist	29.6687	-82.2383	NA
Cicinnus melsheimeri	iNaturalist	27.1027	-80.2522	NA
Cicinnus melsheimeri	iNaturalist	28.083	-80.9615	NA
Cicinnus melsheimeri	iNaturalist	26.0715	-80.2762	NA
Cicinnus melsheimeri	iNaturalist	27.907	-81.1336	NA
Cicinnus melsheimeri	iNaturalist	29.6685	-82.2381	NA
Cicinnus melsheimeri	iNaturalist	29.6686	-82.2386	NA
Cicinnus melsheimeri	iNaturalist	29.999	-85	NA
Cicinnus melsheimeri	iNaturalist	29.6685	-82.2381	NA
Cicinnus melsheimeri	iNaturalist	29.6685	-82.2381	NA
Cicinnus melsheimeri	iNaturalist	29.4383	-83.2864	NA
Cicinnus melsheimeri	iNaturalist	29.9991	-84.9999	NA
Cicinnus melsheimeri	iNaturalist	26.5532	-81.2963	NA
Cicinnus melsheimeri	iNaturalist	29.6351	-82.412	NA
Cicinnus melsheimeri	iNaturalist	26.1859	-81.4059	NA
Cicinnus melsheimeri	iNaturalist	29.6197	-82.3601	NA
Cicinnus melsheimeri	iNaturalist	27.7209	-82.4331	NA
Cicinnus melsheimeri	iNaturalist	26.1818	-81.245	NA
Cicinnus melsheimeri	iNaturalist	28.7946	-82.3414	NA
Cicinnus melsheimeri	iNaturalist	29.094	-81.3496	NA
Cicinnus melsheimeri	iNaturalist	29.094	-81.3496	NA
Cicinnus melsheimeri	iNaturalist	29.094	-81.3496	NA
Cicinnus melsheimeri	iNaturalist	29.094	-81.3496	NA
Cicinnus melsheimeri	iNaturalist	29.094	-81.3496	NA
Cicinnus melsheimeri	iNaturalist	29.094	-81.3496	NA
Cicinnus melsheimeri	iNaturalist	29.094	-81.3496	NA
Cicinnus melsheimeri	iNaturalist	29.094	-81.3496	NA
Cicinnus melsheimeri	iNaturalist	27.9078	-81.1262	NA
Cicinnus melsheimeri	iNaturalist	29.6685	-82.2387	NA
Cicinnus melsheimeri	iNaturalist	27.9104	-81.1278	NA
Cicinnus melsheimeri	iNaturalist	27.9112	-81.1277	NA
Cicinnus melsheimeri	iNaturalist	29.6685	-82.2387	NA
Cicinnus melsheimeri	iNaturalist	29.6686	-82.2387	NA
Cicinnus melsheimeri	iNaturalist	27.9348	-81.1574	NA
Cicinnus melsheimeri	iNaturalist	26.5534	-81.2963	NA
Cicinnus melsheimeri	iNaturalist	27.9964	-81.8652	NA
Cicinnus melsheimeri	iNaturalist	28.2853	-82.0392	NA
Cicinnus melsheimeri	iNaturalist	26.0515	-81.7007	NA
Cicinnus melsheimeri	iNaturalist	27.6549	-80.8827	NA
Cicinnus melsheimeri	iNaturalist	27.6535	-80.884	NA
Cicinnus melsheimeri	iNaturalist	27.6545	-80.8843	NA
Cicinnus melsheimeri	iNaturalist	27.6536	-80.8839	NA
Cicinnus melsheimeri	iNaturalist	27.6535	-80.884	NA
Cicinnus melsheimeri	iNaturalist	26.4545	-81.5602	NA
Cicinnus melsheimeri	iNaturalist	25.7557	-80.9276	NA
Cicinnus melsheimeri	iNaturalist	27.0466	-82.0874	NA
Cicinnus melsheimeri	iNaturalist	27.0466	-82.0875	NA
Cicinnus melsheimeri	iNaturalist	29.5474	-82.2926	NA
Cicinnus melsheimeri	iNaturalist	29.6685	-82.2387	NA
Cicinnus melsheimeri	iNaturalist	30.332	-82.7629	NA
Cicinnus melsheimeri	iNaturalist	27.928	-81.123	NA
Cicinnus melsheimeri	iNaturalist	28.079	-80.9303	NA
Cicinnus melsheimeri	iNaturalist	28.0648	-80.9275	NA
Cicinnus melsheimeri	iNaturalist	29.5477	-82.2926	NA
Cicinnus melsheimeri	iNaturalist	29.6352	-82.4121	NA
Cicinnus melsheimeri	MGCL	28.7042	-82.3158	Floral City
Cicinnus melsheimeri	MGCL	25.9468	-81.3581	Copeland
Cicinnus melsheimeri	MGCL	25.9922	-81.59	Collier Seminole State Park
Cicinnus melsheimeri	MGCL	26.0199	-81.4118	Fakahatchee
Cicinnus melsheimeri	MGCL	30.3066	-81.6859	Jacksonville
Cicinnus melsheimeri	AMNH	28.5183	-82.5746	Weeki Wachee
Cicinnus melsheimeri	MGCL	28.6443	-82.3358	McKethan Lake
Cicinnus melsheimeri	MGCL	28.7306	-82.2967	Withlacoochee State Park
Cicinnus melsheimeri	USNM	27.179	-81.3765	Parker Island/Archbold
Cicinnus melsheimeri	MGCL	28.0786	-82.3996	U of S. Florida
Cicinnus melsheimeri	AMNH	28.8889	-81.4665	Cassia
Cicinnus melsheimeri	MGCL	29.0049	-81.422	Forest Hills
Cicinnus melsheimeri	MGCL	30.5922	-84.0481	Miccosukee
Cicinnus melsheimeri	MGCL	30.6542	-84.2088	Tall Timbers
Cicinnus melsheimeri	MGCL	30.5582	-84.9501	Torreya State Park
Cicinnus melsheimeri	CUIC	27.4458	-82.5448	Oneco
Cicinnus melsheimeri	AMNH	28.5517	-81.3868	Orlando
Cicinnus melsheimeri	MGCL	30.4405	-86.585	Shalimar/ Ocean City
Cicinnus melsheimeri	USNM	29.4849	-81.6635	Welaka
Cicinnus melsheimeri	AMNH	27.2752	-82.5569	Siesta Key
Cicinnus melsheimeri	MGCL	29.8856	-81.2877	St. Augustine
Cicinnus melsheimeri	MGCL	29.3397	-81.083	Tomoka
Cicinnus melsheimeri	USNM	29.0234	-80.9676	New Smyrna
Cicinnus melsheimeri	SWC	28.7819	-81.694	Tavares
Cicinnus albarenicolus	USNM	28.5183	-82.5746	Weeki Wachee
Cicinnus albarenicolus	MGCL	28.9673	-81.2373	Cassadaga
Cicinnus albarenicolus	AMNH	28.8889	-81.4665	Cassia
Cicinnus albarenicolus	SWC	omitted	omitted	Ocala
Cicinnus albarenicolus	CUMNH	omitted	omitted	Ocala
Cicinnus albarenicolus	SWC	omitted	omitted	Ocala
Cicinnus albarenicolus	CUIC	27.179	-81.3765	Archbold
Cicinnus albarenicolus	AMNH	27.1864	-80.193	Port Sewall
