# Supplementary material for: A new species of sack-bearer moth (Lepidoptera, Mimallonidae) from Florida
Source: Zookeys. 2026 Mar 23;1273:287–306. doi: 10.3897/zookeys.1273.181781 (PMC13036463; doi:10.3897/zookeys.1273.181781)
Supplement: Supplementary material 2 — Metadata [file zookeys-1273-287_article-181781__-s002.xlsx]

## Sheet: Sheet1
Sample ID	Process ID	Species	Country	State/Province	Region	Sector	Exact Site	Lat	Lon	Elev	Collectors	Collection Date	Sex	Life Stage	Type status	Tissue Descriptor	Collection Code	Institution Storing	GenBank Accession (new sequences only)
USNM ENT 02001374	LNAUA061-25	Cicinnus albarenicolus	United States	Florida	Weeki Wachee Springs						J.F.May	28-May-1956		Adult	Paratype	Leg	USNM	Smithsonian Institution, National Museum of Natural History	PZ028913
AMNH_IZ_00171338	NOMIM001-25	Cicinnus albarenicolus	United States	Florida	Hernando County, Weeki Wachee Springs						J.F. May	19-May-1955	m	Adult	Paratype	Leg	AMNH	American Museum of Natural History	PZ028934
AMNH_IZ_00171339	NOMIM002-25	Cicinnus albarenicolus	United States	Florida	Martin County, Port Sewall						L.J. Sanford	19-May-1950	m	Adult	Paratype	Leg	AMNH	American Museum of Natural History	PZ028910
AMNH_IZ_00171340	NOMIM003-25	Cicinnus albarenicolus	United States	Florida	Martin County, Port Sewall							28-May-1949	m	Adult	Paratype	Leg	AMNH	American Museum of Natural History	PZ028928
AMNH_IZ_00171341	NOMIM004-25	Cicinnus albarenicolus	United States	Florida	Martin County, Port Sewall						L.J. Sanford	16-May-1950	m	Adult	Paratype	Leg	AMNH	American Museum of Natural History	PZ028903
AMNH_IZ_00171342	NOMIM005-25	Cicinnus albarenicolus	United States	Florida	Martin County, Port Sewall						L.J. Sanford	11-May-1950	f	Adult	Paratype	Leg	AMNH	American Museum of Natural History	PZ028909
AMNH_IZ_00171343	NOMIM006-25	Cicinnus albarenicolus	United States	Florida	Martin County, Port Sewall						L.J. Sanford	23-May-1950	m	Adult	Paratype	Leg	AMNH	American Museum of Natural History	PZ028932
CUIC_000131048	NOMIM007-25	Cicinnus albarenicolus	United States	Florida	Highlands County, Lake Placid	Archbold Biological Station					J.G. Franclemont	05-Apr-1959	m	Adult	Paratype	Leg	CUIC	Cornell University, Cornell University Insect Collection	PZ028906
CUIC_000131051	NOMIM008-25	Cicinnus albarenicolus	United States	Florida	Highlands County, Lake Placid	Archbold Biological Station					J.G. Franclemont	05-Apr-1959	m	Adult	Paratype	Leg	CUIC	Cornell University, Cornell University Insect Collection	PZ028930
CUIC_000131050	NOMIM009-25	Cicinnus albarenicolus	United States	Florida	Highlands County, Lake Placid	Archbold Biological Station					J.G. Franclemont	30-Mar-1959	f	Adult	Paratype	Leg	CUIC	Cornell University, Cornell University Insect Collection	PZ028935
CUIC_000131049	NOMIM010-25	Cicinnus albarenicolus	United States	Florida	Highlands County, Lake Placid	Archbold Biological Station					J.G. Franclemont	01-Apr-1959	f	Adult	Paratype	Leg	CUIC	Cornell University, Cornell University Insect Collection	PZ028922
AMNH_IZ_00171344	NOMIM011-25	Cicinnus albarenicolus	United States	Florida	Lake County, Cassia						Taylor	11-May-1964	m	Adult	Paratype	Leg	AMNH	American Museum of Natural History	PZ028918
UCMC 0277792	UCMCL001-26	Cicinnus albarenicolus	United States	Florida	Lake County, nr. Alexander Springs	Ocala National Forest				19	S. Wehrly	2023-04-06	M	Adult	Holotype	Leg	CUMNH	University of Colorado Boulder, Museum of Natural History	PZ028929
96-SRNP-8516	MHMXB189-06	Cicinnus cf. incerta 1	Costa Rica	Guanacaste Province	Area de Conservacion Guanacaste	Sector Santa Rosa	Quebrada Guapote	10.827	-85.604	240	gusaneros	31-Aug-1996	F	Adult				University of Pennsylvania	NA
BC-Her3030	SDHD030-09	Cicinnus cf. incerta 1	Panama	Veraguas	CH		Cerro Hoya			1450	D. Curoe	01-Jun-2008	M	Adult				Research Collection of Daniel Herbin	NA
BCI184626	CNCLB5957-24	Cicinnus cf. incerta 2	Panama	Panama Oeste			Barro Colorado Island, STRI grounds	9.163	-79.838	80	M. Larrivee et al.	15-Nov-2023					STRI	Smithsonian Tropical Research Institute	NA
08-SRNP-1586	MHMYA485-09	Cicinnus cf. incerta 2	Costa Rica	Alajuela Province	Area de Conservacion Guanacaste	Sector San Cristobal	San Gabriel	10.878	-85.393	645	Carolina Cano	17-May-2008		Adult				Research Collection of D. H. Janzen & W. Hallwachs	NA
NS-RR0324	LNOUE324-11	Cicinnus cf. orthane	French Guiana		Nouragues	Inselberg Camp	Heliport - Drop Zone	4.088	-52.681	160	MAS. Smith & R. Rougerie	29-Jan-2011		Adult				University of Rouen, ECODIV Laboratory	NA
10-SRNP-105721	BLPDR096-10	Cicinnus cf. pudens 1	Costa Rica	Alajuela Province	Area De Conservacion Guanacaste	Sector Rincon Rain Forest	Albergue Oscar, Casa	10.866	-85.326	725	R.Franco&H.Cambronero	14-Feb-2010		Adult				Area de Conservacion Guanacaste	NA
06-SRNP-35415	MHMXD932-06	Cicinnus cf. pudens 1	Costa Rica	Guanacaste Province	Area de Conservacion Guanacaste	Sector Cacao	Sendero Toma Agua	10.928	-85.467	1140	Dunia Garcia	07-Jul-2006		Adult				University of Pennsylvania	NA
07-SRNP-109093	BLPCE728-08	Cicinnus cf. pudens 2	Costa Rica	Alajuela Province	Area De Conservacion Guanacaste	Sector Rincon Rain Forest	Estacion Caribe	10.901	-85.276	391	F.Quesada&R.Franco	09-Oct-2007		Adult				Area de Conservacion Guanacaste	NA
BC-Her2624	SDHC624-09	Cicinnus cf. chambersi	Mexico	Michoacan	HP3/HP4		Environs de Coalcoman, Puerto La Zarzamora, Cerro El Laurel	18.79768	-103.22713	1635	Haxaire & Paquit	27-Jun-2008	F	Adult				Research Collection of Daniel Herbin	NA
MT187613	GBMNC54796-20	Cicinnus chambersi	United States	Arizona														Mined from GenBank, NCBI	NA
MT187612	GBMNC54797-20	Cicinnus chambersi	United States	Arizona														Mined from GenBank, NCBI	NA
MT187608	GBMNC54801-20	Cicinnus guatemalensis	Guatemala															Mined from GenBank, NCBI	NA
MT187605	GBMNC54804-20	Cicinnus guatemalensis	Mexico															Mined from GenBank, NCBI	NA
BC-Her1673	SDHB673-08	Cicinnus guatemalensis	Guatemala	Suchitepequez			Reserva Atitlan. Refugio del Quetzal	14.548	-91.194	1450	Herbin & Montagnani	09-May-2007	M	Adult				Research Collection of Daniel Herbin	NA
MAL-00110	LPYPA791-08	Cicinnus melgibsoni	Mexico	Campeche	Calakmul		Nuevo Becal	18.608	-89.3		Euridice Leyequien	17-Aug-2006		Adult			ECOCH-LN	El Colegio de la Frontera Sur	NA
BC-Her3691	MIAPD032-10	Cicinnus melgibsoni	Guatemala	Peten			5 km N Carmelita	17.54017	-90.171	200	J. Monzon	02-Dec-2008	M	Adult				Research Collection of Daniel Herbin	NA
BIOUG01454-A11	BBLOC196-11	Cicinnus melsheimeri	United States	Florida	Kissimmee Prairie Preserve SP	Campsite	edge of prairie	27.582	-81.044	23	BioBus 2011	05-May-2011		Adult			BIOUG	Centre for Biodiversity Genomics	NA
CCDB-29468-A05	LNAUW1834-17	Cicinnus melsheimeri	United States	Texas	Culberson County	Guadalupe Mountains	McKittrick Canyon	31.9666	-104.8376	1524	D.C.Ferguson	23-May-1973		Adult		Tissue	USNM	Smithsonian Institution, National Museum of Natural History	NA
CCDB-35908-C03	LNAUY2972-19	Cicinnus melsheimeri	United States	Tennessee	Sevier County		GSMNP 6 mi S Sugarland Visit Ctr. Hwy 441			1000	D.Davis, M.Davis	24-Jun-2001		Adult		inv leg	USNM	Smithsonian Institution, National Museum of Natural History	NA
MDOK-2018	LPOKB976-09	Cicinnus melsheimeri	United States	Oklahoma		Bartlesville	1301 Cherokee Hills Drive	36.74	-95.95	215	Mark Dreiling	08-Jun-2009		Adult				Centre for Biodiversity Genomics	NA
MDOK-2034	LPOKB992-09	Cicinnus melsheimeri	United States	Oklahoma		Bartlesville	1301 Cherokee Hills Drive	36.74	-95.95	215	Mark Dreiling	10-Jun-2009		Adult				Centre for Biodiversity Genomics	NA
UCMC_0277751	NOMIM021-25	Cicinnus melsheimeri	United States	Colorado	Jefferson County		4 mi W of Chatfield Lake SP, Deer Creek Canyon, CR # 124	39.53707	-105.19222	2004	Chuck Harp	18-May-2012	m	Adult		Leg	CSU	Colorado State University, C. P. Gillette Museum of Arthropod Diversity	PZ028901
UCMC_0277752	NOMIM022-25	Cicinnus melsheimeri	United States	New Mexico	Bernalillo County		Sulphur Canyon Picnic Area, NE slope Sandia Mts			2286	R. Holland and M. Romero	09-Jun-2006	f	Adult		Leg	CSU	Colorado State University, C. P. Gillette Museum of Arthropod Diversity	PZ028902
AMNH_IZ_00171348	NOMIM060-25	Cicinnus melsheimeri	United States	Florida			Royal Palm Park				F.E. Watson, L.J. Sanford	04-Dec-1938	m	Adult		Leg	AMNH	American Museum of Natural History	PZ028908
CUIC_000131053	NOMIM064-25	Cicinnus melsheimeri	United States	Florida	Manatee County, Oneco						J.G. Franclemont	27-Mar-1954	m	Adult		Leg	CUIC	Cornell University, Cornell University Insect Collection	PZ028911
CUIC_000131052	NOMIM065-25	Cicinnus melsheimeri	United States	Florida	Highlands County, Lake Placid	Archbold Biological Station					J.G. Franclemont	04-Apr-1959	m	Adult		Leg	CUIC	Cornell University, Cornell University Insect Collection	PZ028926
AMNH_IZ_00171345	NOMIM066-25	Cicinnus melsheimeri	United States	Florida	Hernando County, Weeki Wachee Springs						J.F. May	05-May-1955	f	Adult		Leg	AMNH	American Museum of Natural History	PZ028925
USNMENT_02001410	NOMIM067-25	Cicinnus melsheimeri	United States	Florida	Highlands County, Lake Placid	Archbold Biological Station					D.C. Ferguson	02-Apr-1962	m	Adult		Leg	NMNH	Smithsonian Institution, National Museum of Natural History	PZ028904
USNMENT_02001411	NOMIM068-25	Cicinnus melsheimeri	United States	Florida	Putnam County, Welaka						D.C. Ferguson	10-Apr-1962	m	Adult		Leg	NMNH	Smithsonian Institution, National Museum of Natural History	PZ028917
USNMENT_02001412	NOMIM069-25	Cicinnus melsheimeri	United States	Florida	Highlands County, Lake Placid	Archbold Biological Station	Parker Island				D.C. Ferguson	31-Mar-1962	m	Adult		Leg	NMNH	Smithsonian Institution, National Museum of Natural History	PZ028937
USNMENT_02001413	NOMIM070-25	Cicinnus melsheimeri	United States	Florida	New Smyrna						G.W. Rawson	16-Oct-1961	m	Adult		Leg	NMNH	Smithsonian Institution, National Museum of Natural History	PZ028914
AMNH_IZ_00171346	NOMIM071-25	Cicinnus melsheimeri	United States	Florida	Lake County, Cassia						Taylor	10-May-1964	m	Adult		Leg	AMNH	American Museum of Natural History	PZ028905
CUIC_000131055	NOMIM074-25	Cicinnus melsheimeri	United States	Texas	Brewster County	Big Bend National Park	Green Gulch			1645	J.G. Franclemont	06-May-1972	m	Adult		Leg	CUIC	Cornell University, Cornell University Insect Collection	PZ028923
USNMENT_02001416	NOMIM076-25	Cicinnus melsheimeri	United States	Texas	Culberson County		Smith Canyon, Guadalupe Mountains			1752	Douglas C. Ferguson	22-May-1973	f	Adult		Leg	NMNH	Smithsonian Institution, National Museum of Natural History	PZ028920
USNMENT_02001417	NOMIM078-25	Cicinnus melsheimeri	Mexico	Hidalgo		Guerrero Mill				2743	Mann, Skewes		m	Adult		Leg	NMNH	Smithsonian Institution, National Museum of Natural History	PZ028907
USNMENT_02001418	NOMIM079-25	Cicinnus melsheimeri	Mexico	Hidalgo		Guerrero Mill				2743	Mann, Skewes		m	Adult		Leg	NMNH	Smithsonian Institution, National Museum of Natural History	PZ028936
CUIC_000131059	NOMIM080-25	Cicinnus melsheimeri	United States	New York	Brock Port						R.J. Iverson Jr.	28-Jun-1977	m	Adult		Leg	CUIC	Cornell University, Cornell University Insect Collection	PZ028916
CUIC_000131060	NOMIM081-25	Cicinnus melsheimeri	United States	New York	Suffolk County, Westhampton						H.D. McGuinness	08-Jun-2012	m	Adult		Leg	CUIC	Cornell University, Cornell University Insect Collection	PZ028931
CUIC_000098701	NOMIM082-25	Cicinnus melsheimeri	United States	New Jersey	Lakehurst		Wrangle Brook Rd				J.G. Franclemont	01-Jun-1962	f	Adult		Leg	CUIC	Cornell University, Cornell University Insect Collection	PZ028919
USNMENT_02001420	NOMIM083-25	Cicinnus melsheimeri	United States	Maryland	Garrett County		Cranesville Swamp				J. Glaser	24-Jun-1997	f	Adult		Leg	NMNH	Smithsonian Institution, National Museum of Natural History	PZ028933
USNMENT_02001421	NOMIM086-25	Cicinnus melsheimeri	United States	New Jersey	Ocean County		2 mi S. of Warren Grove	39.7001	-74.3585		J.D. Hooper	30-May-2014	m	Adult		Leg	NMNH	Smithsonian Institution, National Museum of Natural History	PZ028927
USNMENT_01246656	NOMIM087-25	Cicinnus melsheimeri	United States	West Virginia	Kanawha County, Charleston, Kanawha City						VSA Albu	10-Jun-1994	m	Adult		Leg	NMNH	Smithsonian Institution, National Museum of Natural History	PZ028924
USNMENT_02001422	NOMIM090-25	Cicinnus melsheimeri	United States	Pennsylvania	Allegheny County						Ehrnmann		f	Adult		Leg	NMNH	Smithsonian Institution, National Museum of Natural History	PZ028915
AMNH_IZ_00171347	NOMIM092-25	Cicinnus melsheimeri	United States	Florida	Orlando						O. Buchholz	26-Apr-1939	m	Adult		Leg	AMNH	American Museum of Natural History	PZ028921
AMNH_IZ_00171349	NOMIM094-25	Cicinnus melsheimeri	United States	Florida	Sarasota County, Siesta Key						C.P. Kimball	17-Nov-1957	m	Adult		Leg	AMNH	American Museum of Natural History	PZ028900
USNMENT_02001423	NOMIM095-25	Cicinnus melsheimeri	United States	Colorado	Glenwood Springs							08-Jun-2025	m	Adult		Leg	NMNH	Smithsonian Institution, National Museum of Natural History	PZ028912
10BBLEP-01191	USLEP1191-10	Cicinnus melsheimeri	United States	Florida	Perdido Key SP	Nature trail	Mesic flatwood/ coastal strand	30.29325	-87.46766	1	Biobus 2010	31-Mar-2010		Adult			BIOUG	Centre for Biodiversity Genomics	NA
BC-Her1671	SDHB671-08	Cicinnus pintoi	Guatemala	Baja Verapaz			Biotopo del Quetzal	15.216	-90.22	1720	Herbin & Montagnani	14-May-2007	M	Adult				Research Collection of Daniel Herbin	NA
BC-Her1672	SDHB672-08	Cicinnus pintoi	Guatemala	Baja Verapaz			Biotopo del Quetzal	15.216	-90.22	1720	Herbin & Montagnani	14-May-2007	M	Adult				Research Collection of Daniel Herbin	NA
BC-Her2959	SDHC959-09	Cicinnus pintoi	Guatemala	Baja Verapaz			Biotopo del Quetzal	15.2159	-90.2196	1720	Herbin & Montagnani	23-May-2007	M	Adult				Research Collection of Daniel Herbin	NA
08-SRNP-102192	BLPCM595-08	Cicinnus tuisana	Costa Rica	Guanacaste Province	Area de Conservacion Guanacaste	Sector Del Oro	Sendero Manta	10.997	-85.457	610	H.Cambronero&R.Franco	04-Jun-2008		Adult				Area de Conservacion Guanacaste	NA
07-CRBS-967	LOCRB101-08	Cicinnus tuisana	Costa Rica	Alajuela Province			La Paz	10.125	-84.095		J.B.Sullivan	05-Aug-2007		Adult				Smithsonian Institution, National Museum of Natural History	NA
BC-Her1665	SDHB665-08	Gonogramma despecta	Bolivia	Chuquisaca			Between Guadalupe and Padilla	-18.576	-64.105	2360	Herbin & Laguerre	25-Oct-2000	M	Adult				Research Collection of Daniel Herbin	NA
