# Supplementary material for: A new species of sack-bearer moth (Lepidoptera, Mimallonidae) from Florida
Source: Zookeys. 2026 Mar 23;1273:287–306. doi: 10.3897/zookeys.1273.181781 (PMC13036463; doi:10.3897/zookeys.1273.181781)
Supplement: Supplementary material 3 — FASTA alignment [file zookeys-1273-287_article-181781__-s003.fas]

>NOMIM090-25_Cicinnus_melsheimeri_United_States_Pennsylvania
AACATTATATTTTATTTTTGGAATTTGAGCAGGAATAGTAGGAACTTCATTAAGTTTATTAATTCGTGCTGAATTAGGAAATCCAGGATCACTTATTGGAAATGATCAAATCTATAATACTATTGTNACAGCCCATGCTTTTATCATAATTTTTTTTATAGTTATACCAATTATAATTGGTGGATTTGGAAATTGATTAATTCCATTAATATTGGGAGCTCCAGATATAGCTTTTCCACGAATAAATAATATAAGATTTTGACTTTTACCCCCNTCTATTACTCTTTTAATTTCCAGAAGAGTTGTAGAAAATGGAGCAGGTACANNNNNNNNNNNNNNNNNNNNNNNNNNNNNNNNNNNNNNNNNNNNNNNNNNNNNNNNNNNNNNNNNNNNNNNNNNNNNNNNNNNNNNNNNNNNNNNNNNNNNNNNNNNNNNNNNNNNNNNNNNNNNNNNNNNNNNNNNNNNNNNNNNNNNNNNNNNNNNNNNNNNNNNNNNNNNNNNNNNNNNNNNNNNNNNNNNNNNNNNAGCTTTATTACTTTTATTATCATTACCTGTTTTAGCAGGAGCTATTACAATACTTCTTACTGACCGAAATTTAAATACTTCCTTTTTTGACCCAGCAGGAGGAGGAGATCCTATCCTTTATCAACATCTATTT
>NOMIM095-25_Cicinnus_melsheimeri_United_States_Colorado
AACATTATATTTTATTTTTGGAATTTGAGCAGGAATAGTAGGAACTTCATTAAGTTTATTAATTCGTGCTGAATTAGGAAATCCGGGATCACTTATTGGAAATGATCAAATTTATAATACTATTGTAACAGCCCATGCTTTTATCNNNNNNNNNNNNNNNNNNNNNNNNNNNNNNNNNNNNNNNNNNNNNNNNNNATTAATTCCATTAATATTAGGAGCCCCAGATATAGCTTTTCCACGAATAAATAATATAAGATTTTGACTTTTACCCCCCTCTATTACTCTTTTAATTTCCAGAAGAATTGTAGAAAATGGAGCAGGTACANNNNNNNNNNNNNNNNNNNNNNNNNNNNNNNNNNNNNNNNNNNNNNNNNNNNNNNNNNNNNNNNNNNNNNNNNNNNNNNNNNNNNNNNNAATTTCATCCATCTTAGGAGCAATTAATTTTATTACCACTATTATTAACATACGAATTAATAATATATCCTTTGATCAAATACCTTTATTTATTTGAGCTGTAGGAATTACAGCTTTATTACTTTTATTATCATTACCCGTTTTAGCAGGAGCTATTACAATACTTCTTACTGACCGAAATTTAAATACTTCCTTTTTTGACCCAGCAGGAGGGGGAGATCCTATCCTTTATCAACATCTATTT
>NOMIM006-25_Cicinnus_albarenicolus_United_States_Florida
AACATTATATTTCATTTTTGGAATTTGAGCAGGAATAGTAGGAACTTCATTAAGTTTATTAATTCGTGCTGAATTAGGAAATCCAGGATCACTTATTGGAAATGATCAAATTTATAATACTATTGTAACAGCTCATGCTTTTATTATAATTTTTTTTATAGTTATACCAATCATAATTGGTGGATTTGGAAACTGATTAATTCCATTAATACTAGGAGCCCCAGATATGGCTTTCCCACGAATAAATAACATGAGATTTTGACTTTTACCCCCTTCTATTACCCTTCTAATTTTTAGAAGAATCGTAGAAAACGGAGCAGGTACGNNNNNNNNNNNNNNNNNNNNNNNNNNNNNNNNNNNNNNNNNNNNNNNNNNNNNNNNNNNNNNNNNNNNNNNNNNNNNNNNNNNNNNNNNAATTTCATCTATTTTAGGAGCAATTAATTTTATTACAACTATTATTAATATACGAATTAATAATATATCTTTCGATCAAATACCTTTATTTGTTTGAGCTGTAGGAATTACAGCCTTATTACTTTTATTATCATTACCTGTTTTAGCAGGAGCTATTACAATACTTCTTACTGATCGAAATTTAAATACCTCTTTTTTTGATCCAGCTGGAGGAGGAGATCCTATTTTATATCAACATTTATTT
>NOMIM094-25_Cicinnus_melsheimeri_United_States_Florida
AACATTATATTTTATTTTTGGAATTTGAGCAGGAATAGTAGGAACTTCATTAAGTTTATTAATTCGTGCTGAATTAGGAAACCCGGGATCACTTATTGGAAATGATCAAATCTATAATACTATTGTAACAGCCCATGCTTTTATCATAATTTTTTTTATAGTTATACCAATTATAATTGGTGGATTTGGAAATTGATTAATTCCATTAATATTNGGAGCNCCAGATATAGCTTTTCCACGAATAAATAATATAAGATTTTGACTTTTACCCCCCTCTATTACTCTTTTAATTTCCAGAAGAGTTGTAGAAAATGGAGCAGGTACANNNNNNNNNNNNNNNNNNNNNNNNNNNNNNNNNNNNNNNNNNNNNNNNNNNNNNNNNNNNNNNNNNNNNNNNNNNNNNNNNNNNNNNNNAATTTCATCCATCTTAGGAGCAATTAATTTTATTACTACTATTATTAACATACGAATTAATAATATATCCTTTGATCAAATACCTCTATTTATTTGAGCTGTAGGAATTACAGCTTTATTACTTTTATTATCATTACCTGTTTTAGCAGGAGCTATTACAATACTTCTTACTGACCGAAATTTAAATACTTCCTTTTTTGACCCAGCAGGAGGAGGAGATCCTATCCTTTATCAACATCTATTT
>NOMIM003-25_Cicinnus_albarenicolus_United_States_Florida
AACATTATATTTCATTTTTGGAATTTGAGCAGGAATAGTAGGAACTTCATTAAGTTTATTAATTCGTGCTGAATTAGGAAATCCAGGATCACTTATTGGAAATGATCAAATTTATAATACTATTGTAACAGCTCATGCTTTTATTATAATTTTTTTTATAGTTATACCAATCATAATTGGTGGATTTGGAAACTGATTAATTCCATTAATACTAGGAGCCCCAGATATGGCTTTCCCACGAATAAATAACATAAGATTTTGACTTTTACCCCCTTCTATTACCCTTCTAATTTTTAGAAGAATCGTAGAAAACGGAGCAGGTACGGGATGAACAGTTTACCCCCCACTTTCATCTAATATTGCTCACGGGGGTAGATCTGTCGATTTAGCTATTTTTTCACTACATTTAGCGGGAATTTCATCTATTTTAGGAGCAATTAATTTTATTACAACTATTATTAATATACGAATTAATAATATATCTTTCGATCAAATACCTTTATTTGTTTGAGCTGTAGGAATTACAGCCTTATTACTTTTATTATCATTACCTGTTTTAGCAGGAGCTATTACAATACTTCTTACTGATCGAAATTTAAATACCTCTTTTTTTGATCCAGCTGGAGGAGGAGATCCTATTTTATATCAACATTTATTT
>NOMIM004-25_Cicinnus_albarenicolus_United_States_Florida
AACATTATATTTCATTTTTGGAATTTGAGCAGGAATAGTAGGAACTTCATTAAGTTTATTAATTCGTGCTGAATTAGGAAATCCAGGATCACTTATTGGAAATGATCAAATTTATAATACTATTGTAACAGCTCATGCTTTTATTATAATTTTTTTTATAGTTATACCAATCATAATTGGTGGATTTGGAAACTGATTAATTCCATTAATACTAGGAGCCCCAGATATGGCTTTCCCACGAATAAATAACATGAGATTTTGACTTTTACCCCCTTCTATTACCCTTCTAATTTTTAGAAGAATCGTAGAAAACGGAGCAGGTACGGGATGAACAGTTTACCCCCCACTTTCATCTAATATTGCTCACGGAGGTAGATCTGTCGATTTAGCTATTTTTTCACTACATTTAGCGGGAATTTCATCTATTTTAGGAGCAATTAATTTTATTACAACTATTATTAATATACGAATTAATAATATATCTTTCGATCAAATACCTTTATTTGTTTGAGCTGTAGGAATTACAGCCTTATTACTTTTATTATCATTACCTGTTTTAGCAGGAGCTATTACAATACTTCTTACTGATCGAAATTTAAATACCTCTTTTTTTGATCCAGCTGGAGGAGGAGATCCTATTTTATATCAACATTTATTT
>NOMIM002-25_Cicinnus_albarenicolus_United_States_Florida
AACATTATATTTCATTTTTGGAATTTGAGCAGGAATAGTAGGAACTTCATTAAGTTTATTAATTCGTGCTGAATTAGGAAATCCAGGATCACTTATTGGAAATGATCAAATTTATAATACTATTGTAACAGCTCATGCTTTTATTATAATTTTTTTTATAGTTATACCAATCATAATTGGTGGATTTGGAAACTGATTAATTCCATTAATACTAGGAGCCCCAGATATGGCTTTCCCACGAATAAATAACATAAGATTTTGACTTTTACCCCCTTCTATTACCCTTCTAATTTTTAGAAGAATCGTAGAAAACGGAGCAGGTACGGGATGAACAGTTTACCCCCCACTTTCATCTAATATTGCTCACGGAGGTAGATCTGTCGATTTAGCTATTTTTTCACTACATTTAGCGGGAATTTCATCTATTTTAGGAGCAATTAATTTTATTACAACTATTATTAATATACGAATTAATAATATATCTTTCGATCAAATACCTTTATTTGTTTGAGCTGTAGGAATTACAGCCTTATTACTTTTATTATCATTACCTGTTTTAGCAGGAGCTATTACAATACTTCTTACTGATCGAAATTTAAATACCTCTTTTTTTGATCCAGCTGGAGGAGGAGATCCTATTTTATATCAACATTTATTT
>NOMIM005-25_Cicinnus_albarenicolus_United_States_Florida
AACATTATATTTCATTTTTGGAATTTGAGCAGGAATAGTAGGAACTTCATTAAGTTTATTAATTCGTGCTGAATTAGGAAATCCAGGATCACTTATTGGAAATGATCAAATTTATAATACTATTGTAACAGCTCATGCTTTTATTATAATTTTTTTTATAGTTATACCAATCATAATTGGTGGATTTGGAAACTGATTAATTCCATTAATACTAGGAGCCCCAGATATGGCTTTCCCACGAATAAATAACATAAGATTTTGACTTTTACCCCCTTCTATTACCCTTCTAATTTTTAGAAGAATCGTAGAAAACGGAGCAGGTACGGGATGAACAGTTTACCCCCCACTTTCATCTAATATTGCTCACGGAGGTAGATCTGTCGATTTAGCTATTTTTTCACTACATTTAGCGGGAATTTCATCTATTTTAGGAGCAATTAATTTTATTACAACTATTATTAATATACGAATTAATAATATATCTTTCGATCAAATACCTTTATTTGTTTGAGCTGTAGGAATTACAGCCTTATTACTTTTATTATCATTACCTGTTTTAGCAGGAGCTATTACAATACTTCTTACTGATCGAAATTTAAATACCTCTTTTTTTGATCCAGCTGGAGGAGGAGATCCTATTTTATATCAACATTTATTT
>UCMCL001-26_Cicinnus_albarenicolus_United_States_Florida
AACATTATATTTTCATTTTTGGATTTGAGCAGGAATAGTAGGAACTTCATTAAGTTTATTAATTCGTGCTGAATTAGGAAATCCAGGATCACTTATTGGAAATGATCAAATTTATAATACTATTGTAACAGCTCATGCTTTTATTATAATTTTTTTTATAGTAATACCAATTATAATTGGTGGATTTGGAAATTGATTAATTCCATTGATATTAGGAGCCCCAGATATGGCTTTCCCACGAATAAATAACATAAGATTTTGACTTTTACCCCCTTCTATTACCCTTCTAATTTTTAGAAGAATCGTAGAAAACGGAGCAGGTACAGGATGAACAGTTTACCCCCCACTTTCATCTAATATTGCTCACGGAGGTAGATCTGTCGATTTAGCTATTTTTTCACTACATTTAGCGGGAATTTCATCTATTTTAGGAGCAATTAATTTTATTACAACTATTATTAATATACGAATTAATAATATATCTTTCGATCAAATACCTTTATTTGTTTGAGCTGTAGGAATTACAGCCTTATTACTTTTATTATCATTACCTGTTCTAGCAGGAGCTATTACAATACTTCTTACTGACCGAAACTTAAATACCTCTTTTTTTGATCCAGCAGGAGGAGGAGATCCTATTTTATATCAACATTTATTT
>LNAUA061-25_Cicinnus_albarenicolus_United_States_Florida
AACATTATATTTCATTTTTGGAATTTGAGCAGGAATAGTAGGAACTTCATTAAGTTTATTAATTCGTGCTGAATTAGGAAATCCAGGATCACTTATTGGAAATGATCAAATTTATAATACTATTGTAACAGCTCATGCTTTTATTATAATTTTTTTTATAGTTATACCAATTATAATTGGTGGATTTGGAAATTGATTAATTCCATTAATATTAGGAGCCCCAGATATGGCTTTCCCACGAATAAATAACATAAGATTTTGACTTTTACCCCCTTCTATTACCCTTCTAATTTTTAGAAGAATCGTAGAAAACGGAGCAGGTACAGGATGAACAGTTTACCCCCCACTTTCATCTAATATTGCTCATGGAGGTAGATCTGTCGATTTAGCTATTTTTTCACTACATTTAGCGGGAATTTCATCTATTTTAGGAGCAATTAATTTTATTACAACTATTATTAATATACGAATTAATAATATATCTTTCGATCAAATACCTTTATTTGTTTGAGCTGTAGGAATTACAGCCTTATTACTTTTATTATCATTACCTGTTCTAGCAGGAGCTATTACAATACTTCTTACTGACCGAAATTTAAATACCTCTTTTTTTGATCCAGCAGGAGGAGGAGATCCTATTTTATATCAACATTTATTT
>NOMIM011-25_Cicinnus_albarenicolus_United_States_Florida
AACATTATATTTCATTTTTGGAATTTGAGCAGGAATAGTAGGAACTTCATTAAGTTTATTAATTCGTGCTGAATTAGGAAATCCAGGATCACTTATTGGAAATGATCAAATTTATAATACTATTGTAACAGCTCATGCTTTTATTATAATTTTTTTTATAGTAATACCAATTATAATTGGTGGATTTGGAAATTGATTAATTCCATTGATATTAGGAGCCCCAGATATGGCTTTCCCACGAATAAATAACATAAGATTTTGACTTTTACCCCCTTCTATTACCCTTCTAATTTTTAGAAGAATCGTAGAAAACGGAGCAGGTACAGGATGAACAGTTTACCCCCCACTTTCATCTAATATTGCTCACGGAGGTAGATCTGTCGATTTAGCTATTTTTTCACTACATTTAGCGGGAATTTCATCTATTTTAGGAGCAATTAATTTTATTACAACTATTATTAATATACGAATTAATAATATATCTTTCGATCAAATACCTTTATTTGTTTGAGCTGTAGGAATTACAGCCTTATTACTTTTATTATCATTACCTGTTCTAGCAGGAGCTATTACAATACTTCTTACTGACCGAAATTTAAATACCTCTTTTTTTGATCCAGCAGGAGGAGGAGATCCTATTTTATATCAACATTTATTT
>NOMIM007-25_Cicinnus_albarenicolus_United_States_Florida
AACATTATATTTCATTTTTGGAATTTGAGCAGGAATAGTAGGAACTTCATTAAGTTTATTAATTCGTGCTGAATTAGGAAATCCAGGATCACTTATTGGAAATGATCAAATTTATAATACTATTGTAACAGCTCATGCTTTTATTATAATTTTTTTTATAGTTATACCAATTATAATTGGTGGATTTGGAAATTGATTAATTCCATTGATATTAGGAGCCCCAGATATGGCTTTCCCACGAATAAATAACATAAGATTTTGACTTTTACCCCCTTCTATTACCCTTCTAATTTTTAGAAGAATCGTAGAAAACGGAGCAGGTACAGGATGAACAGTTTACCCCCCACTTTCATCTAATATTGCTCACGGAGGTAGATCTGTCGATTTAGCTATTTTTTCACTACATTTAGCGGGAATTTCATCTATTTTAGGAGCAATTAATTTTATTACAACTATTATTAATATACGAATTAATAATATATCTTTCGATCAAATACCTTTATTTGTTTGAGCTGTAGGAATTACAGCCTTATTACTTTTATTGTCATTACCTGTTCTAGCAGGAGCTATTACAATACTTCTTACTGACCGAAATTTAAATACCTCTTTTTTTGATCCAGCAGGAGGAGGAGATCCTATTTTATATCAACATTTATTT
>NOMIM009-25_Cicinnus_albarenicolus_United_States_Florida
AACATTATATTTCATTTTTGGAATTTGAGCAGGAATAGTAGGAACTTCATTAAGTTTATTAATTCGTGCTGAATTAGGAAATCCAGGATCACTTATTGGAAATGATCAAATTTATAATACTATTGTAACAGCTCATGCTTTTATTATAATTTTTTTTATAGTTATACCAATTATAATTGGTGGATTTGGAAATTGATTAATTCCATTGATATTAGGAGCCCCAGATATGGCTTTCCCACGAATAAATAACATAAGATTTTGACTTTTACCCCCTTCTATTACCCTTCTAATTTTTAGAAGAATCGTAGAAAACGGAGCAGGTACAGGATGAACAGTTTACCCCCCACTTTCATCTAATATTGCTCACGGAGGTAGATCTGTCGATTTAGCTATTTTTTCACTACATTTAGCGGGAATTTCATCTATTTTAGGAGCAATTAATTTTATTACAACTATTATTAATATACGAATTAATAATATATCTTTCGATCAAATACCTTTATTTGTTTGAGCTGTAGGAATTACAGCCTTATTACTTTTATTGTCATTACCTGTTCTAGCAGGAGCTATTACAATACTTCTTACTGACCGAAATTTAAATACCTCTTTTTTTGATCCAGCAGGAGGAGGAGATCCTATTTTATATCAACATTTATTT
>NOMIM010-25_Cicinnus_albarenicolus_United_States_Florida
AACATTATATTTCATTTTTGGAATTTGAGCAGGAATAGTAGGAACTTCATTAAGTTTATTAATTCGTGCTGAATTAGGAAATCCAGGATCACTTATTGGAAATGATCAAATTTATAATACTATTGTAACAGCTCATGCTTTTATTATAATTTTTTTTATAGTTATACCAATTATAATTGGTGGATTTGGAAATTGATTAATTCCATTGATATTAGGAGCCCCAGATATGGCTTTCCCACGAATAAATAACATAAGATTTTGACTTTTACCCCCTTCTATTACCCTTCTAATTTTTAGAAGAATCGTAGAAAACGGAGCAGGTACAGGATGAACAGTTTACCCCCCACTTTCATCTAATATTGCTCACGGAGGTAGATCTGTCGATTTAGCTATTTTTTCACTACATTTAGCGGGAATTTCATCTATTTTAGGAGCAATTAATTTTATTACAACTATTATTAATATACGAATTAATAATATATCTTTCGATCAAATACCTTTATTTGTTTGAGCTGTAGGAATTACAGCCTTATTACTTTTATTGTCATTACCTGTTCTAGCAGGAGCTATTACAATACTTCTTACTGACCGAAATTTAAATACCTCTTTTTTTGATCCAGCAGGAGGAGGAGATCCTATTTTATATCAACATTTATTT
>NOMIM008-25_Cicinnus_albarenicolus_United_States_Florida
AACATTATATTTCATTTTTGGAATTTGAGCAGGAATAGTAGGAACTTCATTAAGTTTATTAATTCGTGCTGAATTAGGAAATCCAGGATCACTTATTGGAAATGATCAAATTTATAATACTATTGTAACAGCTCATGCTTTTATTATAATTTTTTTTATAGTTATACCAATTATAATTGGTGGATTTGGAAATTGATTAATTCCATTAATATTAGGAGCCCCAGATATGGCTTTCCCACGAATAAATAACATAAGATTTTGACTTTTACCCCCTTCTATTACCCTTCTAATTTTTAGAAGAATCGTAGAAAACGGAGCAGGTACAGGATGAACAGTTTACCCCCCACTTTCATCTAATATTGCTCACGGAGGTAGATCTGTCGATTTAGCTATTTTTTCACTACATTTAGCGGGAATTTCATCTATTTTAGGAGCAATTAATTTTATTACAACTATTATTAATATACGAATTAATAATATATCTTTCGATCAAATACCTTTATTTGTTTGAGCTGTAGGAATTACAGCCTTATTACTTTTATTGTCATTACCTGTTCTAGCAGGAGCTATTACAATACTTCTTACTGACCGAAATTTAAATACCTCTTTTTTTGATCCAGCAGGAGGAGGAGATCCTATTTTATATCAACATTTATTT
>NOMIM001-25_Cicinnus_albarenicolus_United_States_Florida
AACATTATATTTCATTTTTGGAATTTGAGCAGGAATAGTAGGAACTTCATTAAGTTTATTAATTCGTGCTGAATTAGGAAATCCAGGATCACTTATTGGAAATGATCAAATTTATAATACTATTGTAACAGCTCATGCTTTTATTATAATTTTTTTTATAGTTATACCAATTATAATTGGTGGATTTGGAAATTGATTAATTCCATTAATATTAGGAGCCCCAGATATGGCTTTCCCACGAATAAATAACATAAGATTTTGACTTTTACCCCCTTCTATTACCCTTCTAATTTTTAGAAGAATCGTAGAAAACGGAGCAGGTACAGGATGAACAGTTTACCCCCCACTTTCATCTAATATTGCTCACGGAGGTAGATCTGTCGATTTAGCTATTTTTTCACTACATTTAGCGGGAATTTCATCTATTTTANNNNNNNNNNNNNNNNNNNNNNNNNNNNNNNNNNNNNNNNNNNNNNNNNNNNNNNNNNNNNNNNNNNNNNNNNNNNNNNNNNNNNNNNNNNNNNNAGCCTTATTACTTTTATTATCATTACCTGTTCTAGCAGGAGCTATTACAATACTTCTTACTGACCGAAATTTAAATACCTCTTTTTTTGATCCAGCAGGAGGAGGAGATCCTATTTTATATCAACATTTATTT
>NOMIM078-25_Cicinnus_melsheimeri_Mexico_Hidalgo
AACATTATATTTTATTTTTGGAATTTGAGCAGGAATAGTAGGAACTTCACTAAGTTTATTAATTCGTGCTGAATTAGGAAATCCAGGATCACTTATTGGAGATGATCAAATTTATAATACTATTGTAACAGCTCATGCTTTTATCATAATTTTTTTTATAGTTATACCAATTATAATTGGTGGATTTGGAAATTGATTGATTCCATTAATATTAGGGGCTCCAGATATAGCTTTCCCACGAATAAATAATATAAGATTTTGACTTTTACCCCCCTCTATTACTCTTTTAATTTCCAGAAGAATTGTAGAAAATGGAGCAGGTACAGGATGAACAGTTTATCCCCCACTTTCATCTAATATTGCTCATAGAGGTAGTTCCGTTGACTTAGCTATTTTTTCATTACATTTAGCGGGAATTTCATCCATCTTG------------------------------------------------------------------------------------------------------------------------------------------------------------------------------------------------------------------------------------
>NOMIM079-25_Cicinnus_melsheimeri_Mexico_Hidalgo
AACATTATATTTTATTTTTGGAATTTGAGCAGGAATAGTAGGAACTTCACTAAGTTTATTAATTCGTGCTGAATTAGGAAATCCAGGATCACTTATTGGAGATGATCAAATTTATAATACTATTGTAACAGCTCATGCTTTTATCATAATTTTTTTTATAGTTATACCAATTATAATTGGTGGATTTGGAAATTGATTGATTCCATTAATATTAGGGGCTCCAGATATAGCTTTCCCACGAATAAATAATATAAGATTTTGACTTTTACCCCCCTCTATTACTCTTTTAATTTCCAGAAGAATTGTAGAAAATGGAGCAGGTACAGGATGAACAGTTTATCCCCCACTTTCATCTAATATTGCTCATAGAGGTAGTTCCGTTGACTTAGCTATTTTTTCATTACATTTAGCGGGAATTTCATCCATCTTGNNNNNNNNNNNNNNNNNNNNNNNNNNNNNNNNNNNNNNNNNNNNNNNNNNNNNNNNNNNNNNNNNNNNNNNNNNNNNNNNNNNNNNNNNNNNNNNAGCTTTATTACTTTTACTATCATTACCTGTTTTAGCAGGAGCTATTACAATACTTCTTACCGATCGAAATTTAAATACTTCCTTTTTTGACCCAGCAGGAGGAGGAGATCCTATTCTTTATCAACATTTATTT
>LNAUW1834-17_Cicinnus_melsheimeri_United_States_Texas
AACATTATATTTTATTTTTGGAATTTGAGCAGGGATAGTAGGAACTTCATTAAGTTTATTAATTCGTGCTGAATTAGGAAATCCGGGATCACTTATTGGAAATGATCAAATTTATAATACTATTGTAACAGCCCATGCTTTTATCATAATTTTTTTTATAGTTATACCAATTATAATTGGTGGATTTGGAAATTGATTAATTCCATTAATATTAGGAGCCCCAGATATAGCTTTTCCACGAATAAATAATATAAGATTTTGACTTTTACCCCCCTCTATTACTCTTTTAATTTCCAGAAGAATTGTAGAAAATGGAGCAGGTACAGGATGAACAGTTTATCCCCCACTTTCATCTAATATTGCTCACGGAGGTAGTTCTGTTGACTTAACTATTTTTTCATTACATTTAGCAGGAATTTCATCCATCTTAGGAGCAATTAATTTTATTACCACTATTATTAACATACGAATTAATAATATATCCTTTGATCAAATACCTTTATTTATTTGAGCTGTAGGAATTACAGCTTTATTACTTTTATTATCATTACCCGTTTTAGCAGGAGCTATTACAATACTTCTTACTGACCGAAATTTAAATACTTCCTTTTTTGACCCAGCAGGAGGGGGAGATCCTATCCTTTATCAACATCTATTT
>NOMIM022-25_Cicinnus_melsheimeri_United_States_New_Mexico
AACATTATATTTTATTTTTGGAATTTGAGCAGGAATAGTAGGAACTTCATTAAGTTTATTAATTCGTGCTGAATTAGGAAATCCGGGATCACTTATTGGAAATGATCAAATTTATAATACTATTGTAACAGCCCATGCTTTTATCATAATTTTTTTTATAGTTATACCAATTATAATTGGTGGATTTGGAAATTGATTAATTCCATTAATATTAGGAGCCCCAGATATAGCTTTTCCACGAATAAATAATATAAGATTTTGACTTTTACCCCCCTCTATTACTCTTTTAATTTCCAGAAGAATTGTAGAAAATGGAGCAGGTACAGGATGAACAGTTTATCCCCCACTTTCATCTAATATTGCTCACGGAGGTAGTTCTGTTGACTTAACTATTTTTTCATTACATTTAGCAGGAATTTCATCCATCTTAGGAGCAATTAATTTTATTACCACTATTATTAATATACGAATTAATAATATATCCTTTGATCAAATACCTTTATTTATTTGAGCTGTAGGAATTACAGCTTTATTACTTTTATTATCATTACCCGTTTTAGCAGGAGCTATTACAATACTTCTTACTGACCGAAATTTAAATACTTCCTTTTTTGACCCAGCAGGAGGGGGAGATCCTATCCTTTATCAACATCTATTT
>NOMIM021-25_Cicinnus_melsheimeri_United_States_Colorado
AACATTATATTTTATTTTTGGAATTTGAGCAGGAATAGTAGGAACTTCATTAAGTTTATTAATTCGTGCTGAATTAGGAAATCCGGGATCACTTATTGGAAATGATCAAATTTATAATACTATTGTAACAGCCCATGCTTTTATCATAATTTTTTTTATAGTTATACCAATTATAATTGGTGGATTTGGAAATTGATTAATTCCATTAATATTAGGAGCCCCAGATATAGCTTTTCCACGAATAAATAATATAAGATTTTGACTTTTACCCCCCTCTATTACTCTTTTAATTTCCAGAAGAATTGTAGAAAATGGAGCAGGTACAGGATGAACAGTTTATCCCCCACTTTCATCTAATATTGCTCACGGAGGTAGTTCTGTTGACTTAACTATTTTTTCATTACATTTAGCAGGAATTTCATCCATCTTAGGAGCAATTAATTTTATTACCACTATTATTAACATACGAATTAATAATATATCCTTTGATCAAATACCTTTATTTATTTGAGCTGTAGGAATTACAGCTTTATTACTTTTATTATCATTACCCGTTTTAGCAGGAGCTATTACAATACTTCTTACTGACCGAAATTTAAATACTTCCTTTTTTGACCCAGCAGGAGGGGGAGATCCTATCCTTTATCAACATCTATTT
>NOMIM076-25_Cicinnus_melsheimeri_United_States_Texas
AACATTATATTTTATTTTTGGAATTTGAGCAGGAATAGTAGGAACTTCATTAAGTTTATTAATTCGTGCTGAATTAGGAAATCCGGGATCACTTATTGGAAATGATCAAATTTATAATACTATTGTAACAGCCCATGCTTTTATCATAATTTTTTTTATAGTTATACCAATTATAATTGGTGGATTTGGAAATTGATTAATTCCATTAATATTAGGAGCCCCAGATATAGCTTTTCCACGAATAAATAATATAAGATTTTGACTTTTACCCCCCTCTATTACTCTTTTAATTTCCAGAAGAATTGTAGAAAATGGAGCAGGTACAGGATGAACAGTTTATCCCCCACTTTCATCTAATATTGCTCACGGAGGTAGTTCTGTTGACTTAACTATTTTTTCATTACATTTAGCAGGAATTTCATCCATCTTAGGAGCAATTAATTTTATTACCACTATTATTAACATACGAATTAATAATATATCCTTTGATCAAATACCTTTATTTATTTGAGCTGTAGGAATTACAGCTTTATTACTTTTATTATCATTACCCGTTTTAGCAGGAGCTATTACAATACTTCTTACTGACCGAAATTTAAATACTTCCTTTTTTGACCCAGCAGGAGGGGGAGATCCTATCCTTTATCAACATCTATTT
>NOMIM092-25_Cicinnus_melsheimeri_United_States_Florida
AACATTATATTTTATTTTTGGAATTTGAGCAGGAATAGTAGGAACTTCATTAAGTTTATTAATTCGTGCTGAATTAGGAAACCCGGGATCACTTATTGGAAATGATCAAATCTATAATACTATTGTAACAGCCCATGCTTTTATCATAATTTTTTTTATAGTTATACCAATTATAATTGGTGGATTTGGAAATTGATTAATTCCATTAATATTAGGAGCCCCAGATATAGCTTTTCCACGAATAAATAATATAAGATTTTGACTTTTANCCCCCTCTATTACTCTTTTAATTTCCAGAAGAGTTGTAGAAAATGGAGCAGGTACAGGATGAACAGTTTATCTCCCACTTTCATCTAATATTGCTCATGGAGGTAGTTCTGTTGACTTAACTATTTTTTCATTACATTTAGCAGGAATTTCATCCATCTTAGGAGCAATTAATTTTATTACTACTATTATTAACATACGAATTAATAATATATCCTTTGATCAAATACCTCTATTTATTTGAGCTGTAGGAATTACAGCTTTATTACTTTTATTGTCATTACCTGTTTTAGCAGGAGCTATTACAATACTTCTTACTGACCGAAATTTAAATACTTCCTTTTTTGACCCAGCAGGAGGAGGAGATCCTATCCTTTATCAACATCTATTT
>NOMIM060-25_Cicinnus_melsheimeri_United_States_Florida
AACATTATATTTTATTTTTGGAATTTGAGCAGGAATAGTAGGAACTTCATTAAGTTTATTAATTCGTGCTGAATTAGGAAACCCGGGATCACTTATTGGAAATGATCAAATCTATAATACTATTGTAACAGCCCATGCTTTTATCATAATTTTTTTTATAGTTATACCAATTATAATTGGTGGATTTGGAAATTGATTAATTCCATTAATATTAGGAGCCCCAGATATAGCTTTTCCACGAATAAATAATATAAGATTTTGACTTTTACCCCCCTCTATTACTCTTTTAATTTCCAGAAGAATTGTAGAAAATGGAGCAGGTACAGGATGAACAGTTTATCCCCCACTTTCATCTAATATTGCTCATGGAGGTAGTTCTGTTGACTTAACTATTTTTTCATTACATTTAGCAGGAATTTCATCCATCTTAGGAGCAATTAATTTTATTACTACTATTATTAACATACGAATTAATAATATATCCTTTGATCAAATACCTCTATTTATTTGAGCTGTAGGAATTACAGCTTTATTACTTTTATTATCATTACCTGTTTTAGCAGGAGCTATTACAATACTTCTTACTGACCGAAATTTAAATACTTCCTTTTTTGACCCAGCAGGAGGAGGAGATCCTATCCTTTATCAACATCTATTT
>NOMIM067-25_Cicinnus_melsheimeri_United_States_Florida
AACATTATATTTTATTTTTGGAATTTGAGCAGGAATAGTAGGAACTTCATTAAGTTTATTAATTCGTGCTGAATTAGGAAACCCGGGATCACTTATTGGAAATGATCAAATCTATAATACTATTGTAACAGCCCATGCTTTTATCATAATTTTTTTTATAGTTATACCAATTATAATTGGTGGATTTGGAAATTGATTAATTCCATTAATATTAGGAGCCCCAGATATAGCTTTTCCACGAATAAATAATATAAGATTTTGACTTTTACCCCCCTCTATTACTCTTTTAATTTCCAGAAGAATTGTAGAAAATGGAGCAGGTACAGGATGAACAGTTTATCCCCCACTTTCATCTAATATTGCTCATGGAGGTAGTTCTGTTGACTTAACTATTTTTTCATTACATTTAGCAGGAATTTCATCCATCTTAGGAGCAATTAATTTTATTACTACTATTATTAACATACGAATTAATAATATATCCTTTGATCAAATACCTCTATTTATTTGAGCTGTAGGAATTACAGCTTTATTACTTTTATTATCATTACCTGTTTTAGCAGGAGCTATTACAATACTTCTTACTGACCGAAATTTAAATACTTCCTTTTTTGACCCAGCAGGAGGAGGAGATCCTATCCTTTATCAACATCTATTT
>NOMIM064-25_Cicinnus_melsheimeri_United_States_Florida
AACATTATATTTTATTTTTGGAATTTGAGCAGGAATAGTAGGAACTTCATTAAGTTTATTAATTCGTGCTGAATTAGGAAACCCGGGATCACTTATTGGAAATGATCAAATCTATAATACTATTGTAACAGCCCATGCTTTTATCATAATTTTTTTTATAGTTATACCAATTATAATTGGTGGATTTGGAAATTGATTAATTCCATTAATATTAGGAGCCCCAGATATAGCTTTTCCACGAATAAATAATATAAGATTTTGACTTTTACCCCCCTCTATTACTCTTTTAATTTCCAGAAGAGTTGTAGAAAATGGAGCAGGTACAGGATGAACAGTTTATCCCCCACTTTCATCTAATATTGCTCATGGAGGTAGTTCTGTTGACTTAACTATTTTTTCATTACATTTAGCAGGAATTTCATCCATCTTAGGAGCAATTAATTTTATTACTACTATTATTAACATACGAATTAATAATATATCCTTTGATCAAATACCTCTATTTATTTGAGCTGTAGGAATTACAGCTTTATTACTTTTATTATCATTACCTGTTTTAGCAGGAGCTATTACAATACTTCTTACTGACCGAAATTTAAATACTTCCTTTTTTGACCCAGCAGGAGGAGGAGATCCTATCCTTTATCAACATCTATTT
>NOMIM069-25_Cicinnus_melsheimeri_United_States_Florida
AACATTATATTTTATTTTTGGAATTTGAGCAGGAATAGTAGGAACTTCATTAAGTTTATTAATTCGTGCTGAATTAGGAAACCCGGGATCACTTATTGGAAATGATCAAATCTATAATACTATTGTAACAGCCCATGCTTTTATCATAATTTTTTTTATAGTTATACCAATTATAATTGGTGGATTTGGAAATTGATTAATTCCATTAATATTAGGAGCCCCAGATATAGCTTTTCCACGAATAAATAATATAAGATTTTGACTTTTACCCCCCTCTATTACTCTTTTAATTTCCAGAAGAGTTGTAGAAAATGGAGCAGGTACAGGATGAACAGTTTATCCCCCACTTTCATCTAATATTGCTCATGGAGGTAGTTCTGTTGACTTAACTATTTTTTCATTACATTTAGCAGGAATTTCATCCATCTTAGGAGCAATTAATTTTATTACTACTATTATTAACATACGAATTAATAATATATCCTTTGATCAAATACCTCTATTTATTTGAGCTGTAGGAATTACAGCTTTATTACTTTTATTATCATTACCTGTTTTAGCAGGAGCTATTACAATACTTCTTACTGACCGAAATTTAAATACTTCCTTTTTTGACCCAGCAGGAGGAGGAGATCCTATCCTTTATCAACATCTATTT
>LPOKB976-09_Cicinnus_melsheimeri_United_States_Oklahoma
AACATTATATTTTATTTTTGGAATTTGAGCAGGAATAGTAGGAACTTCATTAAGTTTATTAATTCGTGCTGAATTAGGAAATCCGGGATCACTTATTGGAAATGATCAAATCTATAATACTATTGTAACAGCCCATGCTTTTATCATAATTTTTTTTATAGTTATACCAATTATAATTGGTGGATTTGGAAATTGATTAATTCCATTAATATTGGGAGCCCCAGATATAGCTTTTCCACGAATAAATAATATAAGATTTTGACTTTTACCCCCCTCTATTACTCTTTTAATTTCCAGAAGAATTGTAGAAAATGGAGCAGGTACAGGATGAACAGTTTATCCCCCACTTTCATCTAATATTGCTCATAGAGGTAGTTCTGTTGACTTAACTATTTTTTCATTACATTTAGCAGGAATTTCATCCATTTTAGGAGCAATTAATTTTATTACTACTATTATTAACATACGAATTAATAATATATCCTTTGATCAAATACCTTTATTTATTTGAGCTGTAGGAATTACAGCTTTATTACTTTTATTATCATTACCTGTTTTAGCAGGAGCTATTACAATACTTCTTACTGACCGAAATTTAAATACTTCCTTTTTTGACCCAGCAGGAGGAGGAGATCCTATCCTTTATCAACATCTATTT
>LPOKB992-09_Cicinnus_melsheimeri_United_States_Oklahoma
AACATTATATTTTATTTTTGGAATTTGAGCAGGAATAGTAGGAACTTCATTAAGTTTATTAATTCGTGCTGAATTAGGAAATCCGGGATCACTTATTGGAAATGATCAAATCTATAATACTATTGTAACAGCCCATGCCTTTATCATAATTTTTTTTATAGTTATACCAATTATAATTGGTGGATTTGGAAATTGATTAATTCCATTAATATTGGGAGCCCCAGATATAGCTTTTCCACGAATAAATAATATAAGATTTTGACTTTTACCCCCCTCTATTACTCTTTTAATTTCCAGAAGAGTTGTAGAAAATGGAGCAGGTACAGGATGAACAGTTTATCCCCCACTTTCATCTAATATTGCTCATGGAGGTAGTTCTGTTGACTTAACTATTTTTTCATTACATTTAGCAGGAATTTCATCCATCTTAGGAGCAATTAATTTTATTACTACTATTATTAACATACGAATTAATAATATATCCTTTGATCAAATACCTTTATTTATTTGAGCTGTAGGAATTACAGCTTTATTACTTTTACTATCATTACCTGTTTTAGCAGGAGCTATTACAATACTTCTTACTGACCGAAATTTAAATACTTCCTTTTTTGACCCAGCAGGAGGAGGAGATCCTATCCTTTATCAACATCTATTT
>NOMIM074-25_Cicinnus_melsheimeri_United_States_Texas
AACATTATATTTTATTTTTGGAATTTGAGCAGGAATAGTAGGAACTTCATTAAGTTTATTAATTCGTGCTGAATTAGGAAATCCGGGATCACTTATTGGAAATGATCAAATCTATAATACTATTGTAACAGCCCATGCTTTTATCATAATTTTTTTTATAGTTATACCAATTATAATTGGTGGATTTGGAAATTGATTAATTCCATTAATATTGGGAGCCCCAGATATAGCTTTTCCACGAATAAATAATATAAGATTTTGACTTTTACCCCCCTCTATTACTCTTTTAATTTCCAGAAGAGTTGTAGAAAATGGAGCAGGTACAGGATGAACAGTTTATCCCCCACTTTCATCTAATATTGCTCATGGAGGTAGTTCTGTTGACTTAACTATTTTTTCATTACATTTAGCAGGAATTTCATCCATCTTAGGAGCAATTAATTTTATTACTACTATTATTAACATACGAATTAATAATATATCTTTTGATCAAATACCTTTATTTATTTGAGCTGTAGGAATTACAGCTTTATTACTTTTATTATCATTACCTGTTTTAGCAGGAGCTATTACAATACTTCTTACTGACCGAAATTTAAATACTTCCTTTTTTGACCCAGCAGGAGGAGGAGATCCTATCCTTTATCAACATCTATTT
>LNAUY2972-19_Cicinnus_melsheimeri_United_States_Tennessee
AACATTATATTTTATTTTTGGAATTTGAGCAGGAATAGTAGGAACTTCATTAAGTTTATTAATTCGTGCTGAATTAGGAAATCCAGGATCACTTATTGGAAATGATCAAATCTATAATACTATTGTAACAGCCCATGCTTTTATCATAATTTTTTTTATAGTTATACCAATTATAATTGGTGGATTTGGAAATTGATTAATTCCATTAATATTGGGAGCTCCAGATATAGCTTTTCCACGAATAAATAATATAAGATTTTGACTTTTACCCCCCTCTATTACTCTTTTAATTTCCAGAAGAGTTGTAGAAAATGGAGCAGGTACAGGATGAACAGTTTATCCCCCACTTTCATCTAATATTGCTCATGGAGGTAGTTCTGTTGACTTAACTATTTTTTCATTACATTTAGCAGGAATTTCATCCATCTTAGGAGCAATTAATTTTATTACTACTATTATTAACATACGAATTAATAATATATCCTTTGATCAAATACCTTTATTTATTTGAGCTGTAGGAATTACAGCTTTATTACTTTTATTATCATTACCTGTTTTAGCAGGAGCTATTACAATACTTCTTACTGACCGAAATTTAAATACTTCCTTTTTTGACCCAGCAGGAGGAGGAGATCCTATCCTTTATCAACATCTATTT
>NOMIM080-25_Cicinnus_melsheimeri_United_States_New_York
AACATTATATTTTATTTTTGGAATTTGAGCAGGAATAGTAGGAACTTCATTAAGTTTATTAATTCGTGCTGAATTAGGAAATCCAGGATCACTTATTGGAAATGATCAAATCTATAATACTATTGTAACAGCCCATGCTTTTATCATAATTTTTTTTATAGTTATACCAATTATAATTGGTGGATTTGGAAATTGATTAATTCCATTAATATTGGGAGCTCCAGATATAGCTTTTCCACGAATAAATAATATAAGATTTTGACTTTTACCCCCCTCTATTACTCTTTTAATTTCCAGAAGAGTTGTAGAAAATGGAGCAGGTACAGGATGAACAGTTTATCCCCCACTTTCATCTAATATTGCTCATGGAGGTAGTTCTGTTGACTTAACTATTTTTTCATTACATTTAGCAGGAATTTCATCCATCTTAGGAGCAATTAATTTTATTACTACTATTATTAACATACGAATTAATAATATATCCTTTGATCAAATACCTTTATTTATTTGAGCTGTAGGAATTACAGCTTTATTACTTTTATTATCATTACCTGTTTTAGCAGGAGCTATTACAATACTTCTTACTGACCGAAATTTAAATACTTCCTTTTTTGACCCAGCAGGAGGAGGAGATCCTATCCTTTATCAACATCTATTT
>NOMIM082-25_Cicinnus_melsheimeri_United_States_New_Jersey
AACATTATATTTTATTTTTGGAATTTGAGCAGGAATAGTAGGAACTTCATTAAGTTTATTAATTCGTGCTGAATTAGGAAATCCAGGATCACTTATTGGAAATGATCAAATCTATAATACTATTGTAACAGCCCATGCTTTTATCATAATTTTTTTTATAGTTATACCAATTATAATTGGTGGATTTGGAAATTGATTAATTCCATTAATATTGGGAGCTCCAGATATAGCTTTTCCACGAATAAATAATATAAGATTTTGACTTTTACCCCCCTCTATTACTCTTTTAATTTCCAGAAGAGTTGTAGAAAATGGAGCAGGTACAGGATGAACAGTTTATCCCCCACTTTCATCTAATATTGCTCATGGAGGTAGTTCTGTTGACTTAACTATTTTTTCATTACATTTAGCAGGAATTTCATCCATCTTAGGAGCAATTAATTTTATTACTACTATTATTAACATACGAATTAATAATATATCCTTTGATCAAATACCTTTATTTATTTGAGCTGTAGGAATTACAGCTTTATTACTTTTATTATCATTACCTGTTTTAGCAGGAGCTATTACAATACTTCTTACTGACCGAAATTTAAATACTTCCTTTTTTGACCCAGCAGGAGGAGGAGATCCTATCCTTTATCAACATCTATTT
>NOMIM083-25_Cicinnus_melsheimeri_United_States_Maryland
AACATTATATTTTATTTTTGGAATTTGAGCAGGAATAGTAGGAACTTCATTAAGTTTATTAATTCGTGCTGAATTAGGAAATCCAGGATCACTTATTGGAAATGATCAAATCTATAATACTATTGTAACAGCCCATGCTTTTATCATAATTTTTTTTATAGTTATACCAATTATAATTGGTGGATTTGGAAATTGATTAATTCCATTAATATTGGGAGCTCCAGATATAGCTTTTCCACGAATAAATAATATAAGATTTTGACTTTTACCCCCCTCTATTACTCTTTTAATTTCCAGAAGAGTTGTAGAAAATGGAGCAGGTACAGGATGAACAGTTTATCCCCCACTTTCATCTAATATTGCTCATGGAGGTAGTTCTGTTGACTTAACTATTTTTTCATTACATTTAGCAGGAATTTCATCCATCTTAGGAGCAATTAATTTTATTACTACTATTATTAACATACGAATTAATAATATATCCTTTGATCAAATACCTTTATTTATTTGAGCTGTAGGAATTACAGCTTTATTACTTTTATTATCATTACCTGTTTTAGCAGGAGCTATTACAATACTTCTTACTGACCGAAATTTAAATACTTCCTTTTTTGACCCAGCAGGAGGAGGAGATCCTATCCTTTATCAACATCTATTT
>NOMIM086-25_Cicinnus_melsheimeri_United_States_New_Jersey
AACATTATATTTTATTTTTGGAATTTGAGCAGGAATAGTAGGAACTTCATTAAGTTTATTAATTCGTGCTGAATTAGGAAATCCAGGATCACTTATTGGAAATGATCAAATCTATAATACTATTGTAACAGCCCATGCTTTTATCATAATTTTTTTTATAGTTATACCAATTATAATTGGTGGATTTGGAAATTGATTAATTCCATTAATATTGGGAGCTCCAGATATAGCTTTTCCACGAATAAATAATATAAGATTTTGACTTTTACCCCCCTCTATTACTCTTTTAATTTCCAGAAGAGTTGTAGAAAATGGAGCAGGTACAGGATGAACAGTTTATCCCCCACTTTCATCTAATATTGCTCATGGAGGTAGTTCTGTTGACTTAACTATTTTTTCATTACATTTAGCAGGAATTTCATCCATCTTAGGAGCAATTAATTTTATTACTACTATTATTAACATACGAATTAATAATATATCCTTTGATCAAATACCTTTATTTATTTGAGCTGTAGGAATTACAGCTTTATTACTTTTATTATCATTACCTGTTTTAGCAGGAGCTATTACAATACTTCTTACTGACCGAAATTTAAATACTTCCTTTTTTGACCCAGCAGGAGGAGGAGATCCTATCCTTTATCAACATCTATTT
>NOMIM087-25_Cicinnus_melsheimeri_United_States_West_Virginia
AACATTATATTTTATTTTTGGAATTTGAGCAGGAATAGTAGGAACTTCATTAAGTTTATTAATTCGTGCTGAATTAGGAAATCCAGGATCACTTATTGGAAATGATCAAATCTATAATACTATTGTAACAGCCCATGCTTTTATCATAATTTTTTTTATAGTTATACCAATTATAATTGGTGGATTTGGAAATTGATTAATTCCATTAATATTGGGAGCTCCAGATATAGCTTTTCCACGAATAAATAATATAAGATTTTGACTTTTACCCCCCTCTATTACTCTTTTAATTTCCAGAAGAGTTGTAGAAAATGGAGCAGGTACAGGATGAACAGTTTATCCCCCACTTTCATCTAATATTGCTCATGGAGGTAGTTCTGTTGACTTAACTATTTTTTCATTACATTTAGCAGGAATTTCATCCATCTTAGGAGCAATTAATTTTATTACTACTATTATTAACATACGAATTAATAATATATCCTTTGATCAAATACCTTTATTTATTTGAGCTGTAGGAATTACAGCTTTATTACTTTTATTATCATTACCTGTTTTAGCAGGAGCTATTACAATACTTCTTACTGACCGAAATTTAAATACTTCCTTTTTTGACCCAGCAGGAGGAGGAGATCCTATCCTTTATCAACATCTATTT
>NOMIM081-25_Cicinnus_melsheimeri_United_States_New_York
AACATTATATTTTATTTTTGGAATTTGAGCAGGAATAGTAGGAACTTCATTAAGTTTATTAATTCGTGCTGAATTAGGAAATCCAGGATCACTTATTGGAAATGATCAAATCTATAATACTATTGTAACAGCCCATGCTTTTATCATAATTTTTTTTATAGTTATACCAATTATAATTGGTGGATTTGGAAATTGATTAATTCCATTAATATTGGGAGCTCCAGATATAGCTTTTCCACGAATAAATAATATAAGATTTTGACTTTTACCCCCCTCTATTACTCTTTTAATTTCCAGAAGAGTTGTAGAAAATGGAGCAGGTACAGGATGAACAGTTTATCCCCCACTTTCATCTAATATTGCTCATGGAGGTAATTCTGTTGACTTAACTATTTTTTCATTACATTTAGCAGGAATTTCATCCATCTTAGGAGCAATTAATTTTATTACTACTATTATTAACATACGAATTAATAATATATCCTTTGATCAAATACCTTTATTTATTTGAGCTGTAGGAATTACAGCTTTATTACTTTTATTATCATTACCTGTTTTAGCAGGAGCTATTACAATACTTCTTACTGACCGAAATTTAAATACTTCCTTTTTTGACCCAGCAGGAGGAGGAGATCCTATCCTTTATCAACATCTATTT
>BBLOC196-11_Cicinnus_melsheimeri_United_States_Florida
AACATTATATTTTATTTTTGGAATTTGAGCAGGAATAGTAGGAACTTCATTAAGTTTATTAATTCGTGCTGAATTAGGAAATCCGGGATCACTTATTGGAAATGATCAAATTTATAATACTATTGTAACAGCCCACGCTTTTATCATAATTTTTTTTATAGTTATACCAATTATAATTGGTGGATTTGGAAATTGATTAATTCCATTAATATTGGGAGCCCCAGATATAGCTTTTCCACGAATAAATAATATAAGATTTTGACTTTTACCCCCCTCTATTACTCTTTTAATTTCCAGAAGAATTGTAGAAAATGGAGCAGGTACAGGATGAACAGTTTATCCCCCACTTTCATCTAATATTGCTCATGGAGGTAGTTCTGTTGACTTAACTATTTTTTCATTACATTTAGCAGGAATTTCATCCATCTTAGGAGCAATTAATTTTATTACTACTATTATTAACATACGAATTAATAATATATCCTTTGATCAAATACCTTTATTTATTTGAGCTGTAGGAATTACAGCTTTATTACTTTTATTATCATTACCTGTTTTAGCAGGAGCTATTACAATACTTCTTACTGACCGAAATTTAAATACTTCCTTTTTTGACCCAGCAGGAGGAGGAGATCCTATCCTTTATCAACATCTATTT
>NOMIM065-25_Cicinnus_melsheimeri_United_States_Florida
AACATTATATTTTATTTTTGGAATTTGAGCAGGAATAGTAGGAACTTCATTAAGTTTATTAATTCGTGCTGAATTAGGAAATCCGGGATCACTTATTGGAAATGATCAAATTTATAATACTATTGTAACAGCCCACGCTTTTATCATAATTTTTTTTATAGTTATACCAATTATAATTGGTGGATTTGGAAATTGATTAATTCCATTAATATTGGGAGCCCCAGATATAGCTTTTCCACGAATAAATAATATAAGATTTTGACTTTTACCCCCCTCTATTACTCTTTTAATTTCCAGAAGAATTGTAGAAAATGGAGCAGGTACAGGATGAACAGTTTATCCCCCACTTTCATCTAATATTGCTCATGGAGGTAGTTCTGTTGACTTAACTATTTTTTCATTACATTTAGCAGGAATTTCATCCATCTTAGGAGCAATTAATTTTATTACTACTATTATTAACATACGAATTAATAATATATCCTTTGATCAAATACCTTTATTTATTTGAGCTGTAGGAATTACAGCTTTATTACTTTTATTATCATTACCTGTTTTAGCAGGAGCTATTACAATACTTCTTACTGACCGAAATTTAAATACTTCCTTTTTTGACCCAGCAGGAGGAGGAGATCCTATCCTTTATCAACATCTATTT
>USLEP1191-10_Cicinnus_melsheimeri_United_States_Florida
AACATTATATTTTATTTTTGGAATTTGAGCAGGAATAGTAGGAACTTCATTAAGTTTATTAATTCGTGCTGAATTAGGAAATCCAGGATCACTTATTGGAAATGATCAAATCTATAATACTATTGTAACAGCCCACGCTTTTATCATAATTTTTTTTATAGTTATACCAATTATAATTGGTGGATTTGGAAATTGATTAATTCCATTAATATTGGGAGCCCCAGATATAGCTTTTCCACGAATAAATAATATAAGATTTTGACTTTTACCCCCCTCTATTACTCTTTTAATTTCCAGAAGAATTGTAGAAAATGGAGCAGGTACAGGATGAACAGTTTATCCCCCACTTTCATCTAATATTGCTCATGGAGGTAGTTCTGTTGACTTAACTATTTTTTCATTACATTTAGCAGGAATTTCATCCATCTTAGGAGCAATTAATTTTATTACTACTATTATTAACATACGAATTAATAATATATCCTTTGATCAAATACCTTTATTTATTTGAGCTGTAGGAATTACAGCTTTATTACTTTTATTATCATTACCTGTTTTAGCAGGAGCTATTACAATACTTCTTACTGACCGAAATTTAAATACTTCCTTTTTTGACCCAGCAGGAGGAGGAGATCCTATCCTTTATCAACATCTATTT
>NOMIM070-25_Cicinnus_melsheimeri_United_States_Florida
AACATTATATTTTATTTTTGGAATTTGAGCAGGAATAGTAGGAACTTCATTAAGTTTATTAATTCGTGCTGAATTAGGAAATCCGGGATCACTTATTGGAAATGATCAAATCTATAATACTATTGTAACAGCCCACGCTTTTATCATAATTTTTTTTATAGTTATACCAATTATAATTGGTGGATTTGGAAATTGATTAATTCCATTAATATTAGGAGCCCCAGATATAGCCTTTCCACGAATAAATAATATAAGATTTTGACTTTTACCCCCCTCTATTACTCTTTTAATTTCCAGAAGAATTGTAGAAAATGGAGCAGGTACAGGATGAACAGTTTATCCCCCACTTTCATCTAATATTGCTCATGGAGGTAGTTCTGTTGACTTAACTATTTTTTCATTACATTTAGCAGGAATTTCATCCATCTTAGGAGCAATTAATTTTATTACTACTATTATTAATATACGAATTAATAATATATCCTTTGATCAAATACCTTTATTTATTTGAGCTGTAGGAATTACAGCTTTATTACTTTTATTATCATTACCTATTTTAGCAGGAGCTATTACAATACTTCTTACTGACCGAAATTTAAATACTTCCTTTTTTGACCCAGCAGGAGGAGGAGATCCTATCCTTTATCAACATCTATTT
>NOMIM068-25_Cicinnus_melsheimeri_United_States_Florida
AACATTATATTTTATTTTTGGAATTTGAGCAGGAATAGTAGGAACTTCATTAAGTTTATTAATTCGTGCTGAATTAGGAAATCCGGGATCACTTATTGGAAATGATCAAATCTATAATACTATTGTAACAGCCCACGCTTTTATCATAATTTTTTTTATAGTTATACCAATTATAATTGGTGGATTTGGAAATTGATTAATTCCATTAATATTGGGAGCCCCAGATATAGCCTTTCCACGAATAAATAATATAAGATTTTGACTTTTACCCCCCTCTATTACTCTTTTAATTTCCAGAAGAATTGTAGAAAATGGAGCAGGTACAGGATGAACAGTTTATCCCCCACTTTCATCTAATATTGCTCATGGAGGTAGTTCTGTTGACTTAACTATTTTTTCATTACATTTAGCAGGAATTTCATCCATCTTAGGAGCAATTAATTTTATTACTACTATTATTAATATACGAATTAATAATATATCCTTTGATCAAATACCTTTATTTATTTGAGCTGTAGGAATTACAGCTTTATTACTTTTATTATCATTACCTGTTTTAGCAGGAGCTATTACAATACTTCTTACTGACCGAAATTTAAATACTTCCTTTTTTGACCCAGCAGGAGGAGGAGATCCTATCCTTTATCAACATCTATTT
>NOMIM071-25_Cicinnus_melsheimeri_United_States_Florida
AACATTATATTTTATTTTTGGAATTTGAGCAGGAATAGTAGGAACTTCATTAAGTTTATTAATTCGTGCTGAATTAGGAAATCCGGGATCACTTATTGGAAATGATCAAATCTATAATACTATTGTAACAGCCCACGCTTTTATCATAATTTTTTTTATAGTTATACCAATTATAATTGGTGGATTTGGAAATTGATTAATTCCATTAATATTGGGAGCCCCAGATATAGCCTTTCCACGAATAAATAATATAAGATTTTGACTTTTACCCCCCTCTATTACTCTTTTAATTTCCAGAAGAATTGTAGAAAATGGAGCAGGTACAGGATGAACAGTTTATCCCCCACTTTCATCTAATATTGCTCATGGAGGTAGTTCTGTTGACTTAACTATTTTTTCATTACATTTAGCAGGAATTTCATCCATCTTAGGAGCAATTAATTTTATTACTACTATTATTAATATACGAATTAATAATATATCCTTTGATCAAATACCTTTATTTATTTGAGCTGTAGGAATTACAGCTTTATTACTTTTATTATCATTACCTGTTTTAGCAGGAGCTATTACAATACTTCTTACTGACCGAAATTTAAATACTTCCTTTTTTGACCCAGCAGGAGGAGGAGATCCTATCCTTTATCAACATCTATTT
>NOMIM066-25_Cicinnus_melsheimeri_United_States_Florida
AACATTATATTTTATTTTTGGAATTTGAGCAGGAATAGTAGGAACTTCATTAAGTTTATTAATTCGTGCTGAATTAGGAAATCCGGGATCACTTATTGGAAATGATCAAATCTATAATACTATTGTAACAGCTCACGCTTTTATCATAATTTTTTTTATAGTTATACCAATTATAATTGGTGGATTTGGAAATTGATTAATTCCATTAATATTGGGAGCCCCAGATATAGCCTTTCCACGAATAAATAATATAAGATTTTGACTTTTACCCCCCTCTATTACTCTTTTAATTTCCAGAAGAATTGTAGAAAATGGAGCAGGTACAGGATGAACAGTTTATCCCCCACTTTCATCTAATATTGCTCATGGAGGTAGTTCTGTTGACTTAACTATTTTTTCATTACATTTAGCAGGAATTTCATCCATCTTAGGAGCAATTAATTTTATTACTACTATTATTAATATACGAATTAATAATATATCCTTTGATCAAATACCTTTATTTATTTGAGCTGTAGGAATTACAGCTTTATTACTTTTATTATCATTACCTGTTTTAGCAGGAGCTATTACAATACTTCTTACTGACCGAAATTTAAATACTTCCTTTTTTGACCCAGCAGGAGGAGGAGATCCTATCCTTTATCAACATCTATTT
>SDHB665-08_Gonogramma_despecta_Bolivia_Chuquisaca
AACATTATATTTTATTTTTGGAATTTGAGCAGGAATAGTAGGAACTTCTTTAAGCCTATTAATTCGAGCTGAATTAGGAAACCCAGGATCTTTAATTGGAGACGATCAAATTTATAATACTATTGTAACAGCTCATGCTTTTATTATAATTTTTTTTATAGTAATACCAATTATAATTGGAGGATTTGGTAATTGATTAGTACCATTAATATTAGGAGCCCCAGATATAGCCTTCCCCCGAATAAATAATATAAGTTTTTGACTTCTTCCTCCATCTCTTACTCTACTAATTTCTAGTAGAATTGTAGAAAATGGAGCAGGTACAGGATGAACAGTTTACCCCCCACTTTCATCTAATATCGCCCATGGAGGAAGATCAGTTGACTTAGCTATTTTTTCTTTACATTTAGCGGGTATTTCATCTATTTTAGGTGCTATCAATTTTATTACCACTATTATTAACATACGAGTCAATAATATATCATTTGATCAAATACCTTTATTTGTTTGAGCTGTAGGAATTACAGCTTTACTACTTCTTCTTTCTTTACCAGTATTAGCTGGAGCTATTACAATACTTCTCACTGACCGAAATTTAAATACTTCATTTTTTGATCCCGCTGGAGGAGGAGACCCTATTTTATACCAACATTTATTT
>SDHB673-08_Cicinnus_guatemalensis_Guatemala_Suchitepequez
AACTTTATATTTTATTTTTGGAATTTGAGCAGGAATATTAGGAACTTCTTTAAGCTTATTAATTCGAGCTGAATTAGGAAATCCAGGATCTCTAATTGGAGATGATCAAATTTACAATACTATTGTAACAGCTCATGCTTTTATTATAATTTTTTTTATAGTAATACCTATTATAATTGGAGGATTTGGAAATTGATTAGTCCCACTAATATTAGGAGCTCCAGATATGGCTTTCCCACGAATAAATAATATAAGATTTTGACTCTTACCCCCTTCTATTACTCTTTTAATTTCTAGAAGAATTGTAGAAAATGGAGCAGGTACAGGATGAACAGTTTATCCCCCACTTTCATCTAATATTGCCCATGGTGGTGGATCTGTTGACTTAGCTATTTTTTCTCTTCATTTAGCAGGTATTTCTTCTATTTTAGGTGCAATTAATTTTATTACTACTATTATTAATATACGAATTAATAATATATCTTTTGATCAAATACCTTTATTTGTTTGAGCTGTAGGAATTACAGCTTTATTACTTCTCCTCTCTTTACCTGTTTTAGCTGGTGCTATTACTATACTTTTAACAGATCGAAATTTAAATACTTCTTTTTTTGACCCTGCTGGAGGAGGAGATCCAATTCTTTATCAACACTTATTT
>GBMNC54801-20_Cicinnus_guatemalensis
AACTTTATATTTTATTTTTGGAATTTGAGCAGGAATATTAGGAACTTCTTTAAGCTTATTAATTCGAGCTGAATTAGGAAATCCAGGATCTCTAATTGGAGATGATCAAATTTACAATACTATTGTAACAGCTCATGCTTTTATTATAATTTTTTTTATAGTAATACCTATTATAATTGGAGGATTTGGAAATTGATTAGTCCCACTAATATTAGGAGCTCCAGATATGGCTTTCCCACGAATAAATAATATAAGATTTTGACTCTTACCCCCTTCTATTACTCTTTTAATTTCTAGAAGAATTGTAGAAAATGGAGCAGGTACAGGATGAACAGTTTATCCCCCACTTTCATCTAATATTGCCCATGGTGGTGGATCTGTTGACTTAGCTATTTTTTCTCTTCATTTAGCAGGTATTTCTTCTATTTTAGGTGCAATTAATTTTATTACTACTATTATTAATATACGAATTAATAATATATCTTTTGATCAAATACCTTTATTTGTTTGAGCTGTAGGAATTACAGCTTTATTACTTCTCCTCTCTTTACCTGTTTTAGCTGGTGCTATTACTATACTTTTAACAGATCGAAATTTAAATACTTCTTTTTTTGACCCTGCTGGAGGAGGAGATCCAATTCTTTATCAACACTTATTT
>GBMNC54804-20_Cicinnus_guatemalensis
AACTTTATATTTTATTTTTGGAATTTGAGCAGGAATATTAGGAACTTCTTTAAGCTTATTAATTCGAGCTGAATTAGGAAATCCCGGATCTCTAATTGGTGATGATCAAATTTACAATACTATTGTAACAGCTCATGCTTTTATTATGATTTTTTTTATAGTTATACCTATTATAATTGGAGGATTTGGCAATTGATTAGTTCCACTAATATTAGGAGCTCCAGATATGGCTTTCCCACGAATAAATAATATAAGATTTTGACTCTTACCCCCTTCTATTACTCTTTTAATTTCTAGAAGAATTGTAGAAAATGGAGCAGGTACAGGATGAACAGTTTATCCCCCACTTTCATCTAATATTGCCCATGGTGGTGGATCTGTTGACTTAGCTATTTTTTCCCTTCATTTAGCAGGTATTTCTTCTATTTTAGGTGCAATTAATTTTATTACTACTATTATTAATATACGAATTAATAATATATCTTTTGATCAAATACCTTTATTTGTTTGAGCTGTAGGAATTACAGCTTTATTACTTCTCCTATCTTTACCTGTTTTAGCTGGTGCTATTACTATACTTTTAACAGATCGAAATTTAAATACTTCTTTTTTTGACCCTGCTGGAGGAGGAGATCCAATTCTTTATCAACACTTATTT
>GBMNC54796-20_Cicinnus_chambersi
AACTTTATATTTTATTTTTGGAATTTGAGCAGGAATATTAGGAACTTCTTTAAGTTTATTAATTCGAGCTGAATTAGGAAATCCTGGATCTTTAATTGGAGATGATCAAATTTATAATACTATTGTAACAGCTCATGCTTTTATTATAATTTTTTTTATAGTAATACCTATTATAATTGGAGGATTTGGTAACTGATTAGTACCTTTAATATTAGGGGCTCCAGATATAGCTTTTCCTCGAATAAATAATATAAGATTTTGACTTTTACCCCCTTCTATTACTCTTCTAATTTCTAGAAGAATCGTAGAAAACGGAGCAGGTACAGGATGAACAGTTTATCCCCCACTTTCATCTAACATCGCCCATGGTGGAGGATCTGTCGACTTAGCTATTTTTTCCCTTCATTTAGCTGGTATTTCATCTATTTTAGGTGCAATTAACTTTATTACTACTATTATCAATATACGAATTAATAATATATCCTTTGATCAAATACCTCTATTTGTTTGAGCTGTAGGAATTACAGCTTTATTACTTCTTCTTTCTTTACCTGTTTTAGCTGGTGCTATTACCATACTTCTTACAGATCGAAATTTAAATACTTCTTTCTTTGATCCTGCTGGAGGAGGAGATCCAATTCTTTACCAACATTTATTT
>GBMNC54797-20_Cicinnus_chambersi
AACTTTATATTTTATTTTTGGAATTTGAGCAGGAATATTAGGAACTTCTTTAAGTTTATTAATTCGAGCTGAATTAGGAAATCCTGGATCTTTAATTGGAGATGATCAAATTTATAATACTATTGTAACAGCTCATGCTTTTATTATAATTTTTTTTATAGTAATACCTATTATAATTGGAGGATTTGGTAACTGATTAGTACCTTTAATATTAGGGGCTCCAGATATAGCTTTTCCTCGAATAAATAATATAAGATTTTGACTTTTACCCCCTTCTATTACTCTTCTAATTTCTAGAAGAATCGTAGAAAACGGAGCAGGTACAGGATGAACAGTTTATCCCCCACTTTCATCTAACATCGCCCATGGTGGAGGATCTGTCGACTTAGCTATTTTTTCCCTTCATTTAGCTGGTATTTCATCTATTTTAGGTGCAATTAACTTTATTACTACTATTATCAATATACGAATTAATAATATATCCTTTGATCAAATACCTCTATTTGTTTGAGCTGTAGGAATTACAGCTTTATTACTTCTTCTTTCTTTACCTGTTTTAGCTGGTGCTATTACCATACTTCTTACAGATCGAAATTTAAATACTTCTTTCTTTGATCCTGCTGGAGGAGGAGATCCAATTCTTTACCAACATTTATTT
>SDHC624-09_Cicinnus_cf_chambersi_Mexico_Michoacan
AACTTTGTATTTTATTTTTGGAATTTGAGCAGGAATATTAGGAACTTCTTTAAGTTTATTAATTCGAGCTGAATTAGGAAATCCTGGATCTTTAATTGGAGATGACCAAATTTATAATACTATTGTAACAGCTCATGCTTTTATTATAATTTTTTTTATAGTAATACCTATTATAATTGGAGGATTTGGTAACTGATTAGTACCTTTAATATTAGGAGCCCCAGATATAGCTTTTCCCCGAATAAATAATATAAGATTTTGACTTTTGCCCCCCTCTATTACTCTTCTAATTTCTAGAAGAATCGTAGAAAACGGAGCAGGTACAGGATGAACAGTTTATCCCCCACTTTCATCTAATATCGCCCATGGTGGAGGATCTGTCGACTTAGCTATTTTTTCCCTTCATTTAGCTGGTATTTCATCTATTTTAGGTGCAATTAACTTCATTACTACTATTATCAATATACGAATTAATAGTATATCCTTTGATCAAATACCTCTATTTGTTTGAGCTGTAGGAATTACAGCTTTATTACTTCTTCTCTCCTTACCTGTCTTAGCTGGTGCTATTACGATACTTCTTACAGATCGAAATTTAAATACTTCTTTCTTTGATCCTGCTGGAGGAGGAGATCCAATTCTTTATCAACATTTATTT
>MHMYA485-09_Cicinnus_cf_incerta_2_Costa_Rica_Alajuela_Province
AACTTTATATTTTATTTTTGGAATTTGAGCAGGAATATTAGGAACTTCATTAAGTTTATTAATTCGAGCTGAATTAGGAAATCCCGGATCTTTAATTGGAGATGATCAAATTTACAATACTATTGTAACAGCTCACGCTTTTATTATAATTTTTTTTATAGTAATACCTATTATAATTGGAGGATTTGGTAATTGATTAGTACCTTTAATACTAGGAGCCCCAGATATAGCTTTCCCCCGAATAAATAATATAAGATTTTGACTTTTACCCCCCTCTATTACTCTTCTAATTTCTAGAAGAATTGTAGAAAACGGAGCAGGTACAGGATGAACAGTCTATCCCCCCCTTTCATCTAATATTGCTCATAGTGGAGGATCTGTTGACTTAGCTATTTTTTCCCTTCATTTAGCAGGTATTTCATCTATTTTAGGTGCAATTAATTTTATCACCACTATTATTAATATACGAATTAATAATATATCCTTTGATCAAATACCCTTATTTGTTTGAGCTGTAGGAATTACAGCTTTATTACTCCTTCTCTCATTACCTGTTTTAGCTGGTGCTATTACTATACTTCTTACAGATCGAAATTTAAATACTTCTTTTTTTGATCCTGCAGGAGGGGGAGATCCAATTCTTTATCAACATTTATTT
>CNCLB5957-24_Cicinnus_cf_incerta_2_Panama_Panama_Oeste
------------------TGGAATTTGAGCAGGAATATTAGGAACTTCATTAAGTTTATTAATTCGAGCTGAATTAGGAAATCCCGGATCTTTAATTGGAGATGATCAAATTTACAATACTATTGTAACAGCTCACGCTTTTATTATAATTTTTTTTATAGTAATACCTATTATAATTGGAGGATTTGGTAATTGATTAGTACCTTTAATACTAGGAGCCCCAGATATAGCTTTCCCTCGAATAAATAATATAAGATTTTGACTTTTACCCCCCTCTATTACTCTTCTAATTTCTAGAAGAATTGTAGAAAACGGAGCAGGTACAGGATGAACAGTCTATCCCCCCCTTTCATCTAATATTGCTCATGGCGGAGGATCTGTTGACTTAGCTATTTTTTCCCTTCATTTAGCAGGTATTTCATCTATTTTAGGTGCAATTAATTTTATCACCACTATTATTAATATACGAATTAATAATATATCCTTTGATCAAATACCCTTATTTGTTTGAGCTGTAGGAATTACAGCTTTATTACTCCTTCTCTCATTACCTGTTTTAGCTGGTGCTATTACTATACTTCTTACAGATCGAAATTTAAACACTTCTTTTTTTGATCCTGCAGGAGGAGGAGATCCAATTCTTTATCAACATTTATTT
>LNOUE324-11_Cicinnus_cf_orthane_French_Guiana_
AACTTTATATTTTATTTTTGGAATTTGAGCAGGAATATTAGGAACTTCATTAAGTTTATTAATTCGAGCTGAATTAGGAAATCCTGGATCTTTAATTGGAGATGATCAAATTTATAATACTATTGTAACAGCTCATGCCTTTATTATAATTTTTTTTATAGTAATACCTATTATAATTGGAGGATTTGGTAATTGATTAGTACCTTTAATATTAGGAGCCCCAGATATAGCCTTCCCCCGAATAAATAATATAAGATTTTGACTTTTACCCCCCTCTATTATTCTTTTAATTTCTAGAAGAATCGTAGAAAACGGAGCAGGTACAGGATGAACAGTTTATCCCCCACTTTCATCTAATATCGCTCATGGCGGAGGATCTGTTGACTTAGCTATCTTTTCTCTTCATTTAGCAGGTATTTCATCTATTTTAGGTGCAATTAATTTTATCACTACTATTATTAATATACGAATTAATAATATATCCTTTGATCAAATACCTTTATTTGTTTGAGCTGTAGGAATTACAGCTTTATTACTCCTTCTCTCATTACCTGTCTTAGCTGGAGCTATTACTATACTTCTTACAGATCGAAACTTAAATACTTCTTTTTTTGATCCTGCTGGAGGAGGAGATCCAATTCTTTATCAACATTTATTT
>LPYPA791-08_Cicinnus_melgibsoni_Mexico_Campeche
AACTTTATATTTTATTTTTGGAATTTGAGCAGGAATATTAGGAACTTCATTAAGTTTATTAATTCGAGCTGAATTAGGAAATCCTGGATCTTTAATTGGAGATGATCAAATTTATAATACTATTGTAACAGCTCATGCTTTTATTATAATTTTTTTTATAGTAATACCTATTATAATTGGAGGATTTGGTAATTGATTAGTACCTTTAATACTAGGAGCCCCAGATATAGCTTTCCCCCGAATAAATAATATAAGATTTTGACTTTTACCTCCTTCTATTACTCTTCTAATTTCTAGAAGAATTGTAGAAAATGGAGCAGGTACAGGATGAACAGTTTATCCCCCACTTTCATCCAATATTGCCCATGGTGGAGGATCTGTTGACTTAGCTATTTTTTCTCTTCATTTAGCAGGTATTTCATCTATTTTAGGTGCAATTAATTTTATTACCACTATTATCAACATACGAATTAATAATATATCCTTTGATCAAATACCTTTATTTGTTTGAGCTGTAGGAATTACAGCTTTATTACTACTTCTTTCTTTACCTGTTTTAGCTGGTGCTATTACTATACTTTTAACAGATCGAAATTTAAACACTTCTTTTTTTGATCCTGCTGGAGGAGGAGATCCAATTCTTTATCAACATTTATTT
>MIAPD032-10_Cicinnus_melgibsoni_Guatemala_Peten
------------TATTTTTGGAATTTGAGCAGGAATATTAGGAACTTCATTAAGTTTATTAATTCGAGCTGAATTAGGAAATCCTGGATCTTTAATTGGAGATGATCAAATTTATAATACTATTGTAACAGCTCATGCTTTTATTATAATTTTTTTTATAGTAATACCTATTATAATTGGAGGATTTGGTAATTGATTAGTACCTTTAATATTAGGAGCCCCAGATATAGCTTTCCCCCGAATAAATAATATAAGATTTTGACTTTTACCTCCTTCTATTACTCTTCTAATTTCTAGAAGAATTGTAGAAAATGGAGCAGGTACAGGATGAACAGTTTATCCCCCACTTTCATCCAATATTGCCCATGGTGGAGGATCTGTTGACTTAGCTATTTTTTCTCTTCATTTAGCAGGTATTTCATCTATTTTAGGTGCAATTAATTTTATTACCACTATTATCAACATACGAATTAATAATATATCCTTTGATCAAATACCTTTATTTGTTTGAGCTGTAGGAATTACAGCCTTATTACTACTTCTTTCTTTACCTGTTTTAGCTGGTGCTATTACTATACTTTTAACAGATCGAAATTTAAACACTTCTTTCTTTGATCCTGCTGGAGGAGGGGATCCAATTCTTTATCAACATTTATTT
>MHMXD932-06_Cicinnus_cf_pudens_1_Costa_Rica_Guanacaste_Province
AACTTTATATTTTATTTTTGGAATTTGAGCAGGAATATTAGGAACTTCATTAAGTTTATTAATTCGAGCTGAATTAGGAAATCCTGGATCTTTAATTGGAGATGATCAAATTTATAATACTATTGTAACAGCTCATGCTTTTATTATAATTTTTTTTATAGTAATACCTATTATAATTGGAGGATTTGGTAATTGATTAGTACCTTTAATGTTAGGAGCCCCAGATATAGCTTTCCCCCGAATAAATAATATAAGATTTTGACTTTTACCTCCTTCTATTACTCTTCTAATTTCTAGAAGAATTGTAGAAAATGGAGCAGGTACAGGATGAACAGTCTATCCCCCACTTTCATCCAATATCGCTCATGGCGGAGGATCTGTTGACTTAGCTATTTTTTCCCTCCATTTAGCAGGTATTTCATCTATTTTAGGTGCAATTAACTTTATCACCACTATTATTAATATACGAATTAATAATATATCCTTTGATCAAATACCTCTATTTGTTTGAGCTGTAGGAATTACAGCCTTATTACTCCTTCTTTCATTACCTGTTTTAGCTGGTGCTATTACCATACTTCTTACAGATCGAAACTTAAATACTTCTTTTTTTGATCCTGCTGGAGGAGGAGATCCAATTCTTTATCAACATTTATTT
>BLPDR096-10_Cicinnus_cf_pudens_1_Costa_Rica_Alajuela_Province
AACTTTATATTTTATTTTTGGAATTTGAGCAGGAATATTAGGAACTTCATTAAGTTTATTAATTCGAGCTGAATTAGGAAATCCTGGATCTTTAATTGGAGATGATCAAATTTATAATACTATTGTAACAGCTCATGCTTTTATTATAATTTTTTTTATAGTAATACCTATTATAATTGGAGGATTTGGTAATTGATTAGTACCTTTAATGTTAGGAGCCCCAGATATAGCTTTCCCCCGAATAAATAATATAAGATTTTGACTTTTACCTCCTTCTATTACTCTTCTAATTTCTAGAAGAATTGTAGAAAATGGAGCAGGTACAGGATGAACAGTCTATCCCCCACTTTCATCCAATATCGCTCATGGCGGAGGATCTGTTGACTTAGCTATTTTTTCCCTCCATTTAGCAGGTATTTCATCTATTTTAGGTGCAATTAACTTTATCACCACTATTATTAATATACGAATTAATAATATATCCTTTGATCAAATACCTCTATTTGTTTGAGCTGTAGGAATTACAGCCTTATTACTCCTTCTTTCATTACCTGTTTTAGCTGGTGCTATTACCATACTTCTTACAGATCGAAACTTAAATACTTCTTTTTTTGATCCTGCTGGAGGAGGAGATCCAATTCTTTATCAACATTTATTT
>BLPCE728-08_Cicinnus_cf_pudens_2_Costa_Rica_Alajuela_Province
AACTTTATATTTTATTTTTGGAATTTGAGCAGGAATATTAGGAACTTCATTAAGTTTATTAATTCGAGCTGAATTAGGAAATCCCGGATCTTTAATTGGAGATGATCAAATTTACAATACTATTGTAACAGCTCATGCTTTTATTATAATTTTTTTTATAGTAATACCTATTATAATTGGAGGATTTGGTAATTGATTAGTACCTTTAATATTGGGAGCCCCAGATATAGCTTTCCCCCGAATAAATAATATAAGATTTTGACTTTTACCTCCTTCTATTACTCTTTTAATCTCTAGAAGAATTGTAGAAAATGGAGCAGGTACAGGATGAACAGTTTATCCCCCACTTTCATCTAATATTGCTCATGGTGGAGGATCTGTTGACTTAGCTATTTTTTCTCTTCATTTAGCAGGTATTTCATCTATTTTAGGTGCAATTAATTTCATCACCACTATTATTAACATACGAATTAATAATATATCCTTTGATCAAATACCCCTATTTGTTTGAGCTGTAGGAATTACAGCTTTATTACTACTTCTTTCATTACCTGTTTTAGCTGGTGCTATTACTATACTCCTCACAGATCGAAACTTAAATACCTCTTTTTTTGATCCTGCTGGAGGAGGAGATCCAATTCTTTATCAACATTTATTT
>MHMXB189-06_Cicinnus_cf_incerta_1_Costa_Rica_Guanacaste_Province
AACTTTATATTTTATTTTTGGAATTTGAGCAGGAATATTAGGAACTTCATTAAGTTTATTAATTCGGGCTGAATTAGGAAATCCTGGATCTTTAATTGGAGATGATCAAATTTATAATACTATTGTAACAGCTCATGCTTTTATTATAATTTTTTTTATAGTAATACCTATTATAATTGGAGGATTTGGTAATTGATTAGTACCTTTAATATTAGGAGCCCCAGATATAGCTTTCCCCCGAATAAATAATATAAGATTTTGACTTTTACCTCCTTCTATTACTCTTTTAATTTCTAGAAGAATTGTAGAAAATGGAGCAGGTACAGGATGAACAGTCTATCCCCCTCTTTCATCTAATATTGCTCATGGTGGAGGATCTGTTGATTTAGCTATTTTTTCCCTTCATTTAGCAGGTATTTCATCTATTTTAGGTGCAATTAATTTTATCACCACTATTATTAACATACGAATCAATAATATATCCTTTGATCAAATACCTCTATTTGTTTGAGCTGTAGGAATTACAGCTTTATTATTACTTCTTTCATTACCTGTTTTAGCTGGTGCTATTACTATACTTCTTACAGATCGAAACTTAAATACTTCTTTTTTTGATCCTGCTGGAGGAGGAGATCCAATTCTTTACCAACATTTATTT
>SDHD030-09_Cicinnus_cf_incerta_1_Panama_Veraguas
AACTTTATATTTTATTTTTGGAATTTGAGCAGGAATATTAGGAACTTCATTAAGTTTATTAATTCGGGCTGAATTAGGAAATCCTGGATCTTTAATTGGAGATGATCAAATTTATAATACTATTGTAACAGCTCATGCTTTTATTATAATTTTTTTTATAGTAATACCTATTATAATTGGAGGATTTGGTAATTGATTAGTACCTTTAATATTAGGAGCCCCAGATATAGCTTTCCCCCGAATAAATAATATAAGATTTTGACTTTTACCTCCTTCTATTACTCTTTTAATTTCTAGAAGAATTGTAGAAAATGGAGCAGGTACAGGATGAACAGTCTATCCCCCTCTTTCATCTAATATTGCTCATGGTGGAGGATCTGTTGATTTAGCTATTTTTTCCCTTCATTTAGCAGGTATTTCATCTATTTTAGGTGCAATTAATTTTATCACCACTATTATTAACATACGAATCAATAATATATCCTTTGATCAAATACCTTTATTTGTTTGAGCTGTAGGAATTACAGCTTTATTATTACTTCTTTCATTACCTATTTTAGCTGGTGCTATTACTATACTTCTTACAGATCGAAACTTAAATACTTCTTTTTTTGATCCTGCTGGAGGAGGAGATCCAATTCTTTACCAAC--------
>SDHB671-08_Cicinnus_pintoi_Guatemala_Baja_Verapaz
AACTTTATATTTTATCTTTGGAATTTGAGCAGGAATATTAGGAACCTCTTTAAGCTTATTAATTCGAGCTGAATTAGGAAATCCTGGATCTTTAATTGGTGATGATCAAATTTATAATACTATTGTAACAGCTCACGCTTTTATTATAATTTTTTTTATAGTAATACCCATTATAATTGGAGGGTTTGGTAATTGATTAGTACCATTAATATTAGGAGCTCCAGATATAGCTTTCCCACGAATAAATAATATAAGTTTTTGATTATTACCCCCCTCTATTACCCTTCTAATTTCTAGAAGAATTGTAGAAAATGGAGCAGGAACAGGATGAACAGTTTATCCCCCACTTTCATCTAATATTGCTCATGGTGGCAGATCTGTTGACTTAGCTATTTTTTCCCTCCATTTAGCAGGTATTTCATCTATTTTAGGTGCAATTAATTTTATTACTACTATTATTAATATACGAATTAATAATATATCTTTTGATCAAATACCTTTATTTGTTTGAGCTGTAGGAATTACAGCTTTATTACTTCTCCTTTCTTTACCTGTTTTAGCTGGTGCTATTACCATACTTTTAACAGATCGAAATTTAAATACCTCTTTCTTTGATCCTGCCGGAGGAGGTGACCCAATCCTTTATCAACACTTATTT
>SDHB672-08_Cicinnus_pintoi_Guatemala_Baja_Verapaz
AACTTTATATTTTATCTTTGGAATTTGAGCAGGAATATTAGGAACCTCTTTAAGCTTATTAATTCGAGCTGAATTAGGAAATCCTGGATCTTTAATTGGTGATGATCAAATTTATAATACTATTGTAACAGCTCACGCTTTTATTATAATTTTTTTTATAGTAATACCCATTATAATTGGAGGGTTTGGTAATTGATTAGTACCATTAATATTAGGAGCTCCAGATATAGCTTTCCCACGAATAAATAATATAAGTTTTTGATTATTACCCCCCTCTATTACCCTTCTAATTTCTAGAAGAATTGTAGAAAATGGAGCAGGAACAGGATGAACAGTTTATCCCCCACTTTCATCTAATATTGCTCATGGTGGCAGATCTGTTGACTTAGCTATTTTTTCCCTCCATTTAGCAGGTATTTCATCTATTTTAGGTGCAATTAATTTTATTACTACTATTATTAATATACGAATTAATAATATATCTTTTGATCAAATACCTTTATTTGTTTGAGCTGTAGGAATTACAGCTTTATTACTTCTCCTTTCTTTACCTGTTTTAGCTGGTGCTATTACCATACTTTTAACAGATCGAAATTTAAATACCTCTTTCTTTGATCCTGCCGGAGGAGGTGACCCAATCCTTTATCAACACTTATTT
>SDHC959-09_Cicinnus_pintoi_Guatemala_Baja_Verapaz
AACTTTATATTTTATCTTTGGAATTTGAGCAGGAATATTAGGAACCTCTTTAAGCTTATTAATTCGAGCTGAATTAGGAAATCCTGGATCTTTAATTGGTGATGATCAAATTTATAATACTATTGTAACAGCTCACGCTTTTATTATAATTTTTTTTATAGTAATACCCATTATAATTGGAGGGTTTGGTAATTGATTAGTACCATTAATATTAGGAGCTCCAGATATAGCTTTCCCACGAATAAATAATATAAGTTTTTGATTATTACCCCCCTCTATTACCCTTCTAATTTCTAGAAGAATTGTAGAAAATGGAGCAGGAACAGGATGAACAGTTTATCCCCCACTTTCATCTAATATTGCTCATGGTGGCAGATCTGTTGACTTAGCTATTTTTTCCCTCCATTTAGCAGGTATTTCATCTATTTTAGGTGCAATTAATTTTATTACTACTATTATTAATATACGAATTAATAATATATCTTTTGATCAAATACCTTTATTTGTTTGAGCTGTAGGAATTACAGCTTTATTACTTCTCCTTTCTTTACCTGTTTTAGCTGGTGCTATTACCATACTTTTAACAGATCGAAATTTAAATACCTCTTTCTTTGATCCTGCCGGAGGAGGTGACCCAATCCTTTATCAACACTTATTT
>LOCRB101-08_Cicinnus_tuisana_Costa_Rica_Alajuela_Province
AACTTTATATTTTATCTTTGGAATTTGAGCAGGAATACTAGGAACTTCTTTAAGTTTACTAATTCGAGCTGAATTAGGAAATCCTGGATCTTTAATTGGTGATGATCAAATTTATAATACTATTGTAACAGCTCATGCTTTTATTATAATTTTTTTTATAGTTATACCTATTATAATCGGAGGATTTGGTAATTGATTAGTACCTTTAATATTAGGAGCTCCAGATATAGCTTTCCCACGAATAAATAATATAAGATTTTGACTATTGCCCCCCTCTATTACCCTTCTAATTTCTAGAAGAATTGTAGAAAATGGAGCAGGTACAGGATGAACAGTTTATCCCCCACTTTCATCTAATATCGCTCATGGTGGTAGATCTGTTGACTTAGCTATTTTTTCCCTCCATTTAGCAGGTATTTCGTCTATTTTAGGAGCAATTAATTTTATTACTACTATTATTAATTTACGAATTAATAACATATCCTTTGATCAAATACCCCTATTTGTTTGAGCTGTAGGAATTACAGCTTTATTACTTCTCCTTTCTCTACCTGTTTTAGCTGGTGCTATTACTATACTTTTAACGGATCGAAATTTAAATACTTCTTTTTTTGACCCTGCTGGGGGAGGAGATCCAATCCTTTATCAACACTTATTT
>BLPCM595-08_Cicinnus_tuisana_Costa_Rica_Guanacaste_Province
AACTTTATATTTTATCTTTGGAATTTGAGCAGGAATACTAGGAACTTCTTTAAGTTTACTAATTCGAGCTGAATTAGGAAATCCTGGATCTTTAATTGGTGATGATCAAATTTATAATACTATTGTAACAGCTCATGCTTTTATTATAATTTTTTTTATAGTTATACCTATTATAATCGGAGGATTTGGTAATTGATTAGTACCTTTAATATTAGGAGCTCCAGATATAGCTTTCCCACGAATAAATAATATAAGATTTTGACTATTGCCCCCCTCTATTACCCTTCTAATTTCTAGAAGAATTGTAGAAAATGGAGCAGGTACAGGATGAACAGTTTATCCCCCACTTTCATCTAATATCGCTCATGGTGGTGGATCTGTTGACTTAGCTATTTTTTCCCTCCATTTAGCAGGTATTTCATCTATTTTAGGAGCAATTAATTTTATTACTACTATTATTAATATACGAATTAATAACATATCCTTTGATCAAATACCCCTATTTGTTTGAGCTGTAGGAATTACAGCTCTATTACTTCTCCTTTCTCTACCTGTTTTAGCTGGTGCTATTACTATACTTTTAACGGATCGAAATTTAAATACTTCTTTTTTTGACCCTGCTGGAGGAGGAGATCCAATCCTTTATCAACACTTATTT
