# Supplementary material for: A new species of sack-bearer moth (Lepidoptera, Mimallonidae) from Florida
Source: Zookeys. 2026 Mar 23;1273:287–306. doi: 10.3897/zookeys.1273.181781 (PMC13036463; doi:10.3897/zookeys.1273.181781)
Supplement: Supplementary material 4 — Newick-formatted tree file [file zookeys-1273-287_article-181781__-s004.tre]

(NOMIM090-25_Cicinnus_melsheimeri_United_States_Pennsylvania:0.0000010000,(((((((NOMIM095-25_Cicinnus_melsheimeri_United_States_Colorado:0.0000010000,((LNAUW1834-17_Cicinnus_melsheimeri_United_States_Texas:0.0016767922,NOMIM022-25_Cicinnus_melsheimeri_United_States_New_Mexico:0.0016836762)0/36:0.0000010000,(NOMIM021-25_Cicinnus_melsheimeri_United_States_Colorado:0.0000010000,NOMIM076-25_Cicinnus_melsheimeri_United_States_Texas:0.0000010000)0/96:0.0000010000)0/75:0.0000010000)87.5/96:0.0075866241,(((((((NOMIM006-25_Cicinnus_albarenicolus_United_States_Florida:0.0000010000,NOMIM004-25_Cicinnus_albarenicolus_United_States_Florida:0.0000010000)92.6/63:0.0016957952,(NOMIM002-25_Cicinnus_albarenicolus_United_States_Florida:0.0000010000,NOMIM005-25_Cicinnus_albarenicolus_United_States_Florida:0.0000010000)0/88:0.0000010000)0/29:0.0000021412,NOMIM003-25_Cicinnus_albarenicolus_United_States_Florida:0.0016957408)99.6/100:0.0125034023,((((UCMCL001-26_Cicinnus_albarenicolus_United_States_Florida:0.0108423568,NOMIM011-25_Cicinnus_albarenicolus_United_States_Florida:0.0000010000)90.9/74:0.0034618503,((NOMIM007-25_Cicinnus_albarenicolus_United_States_Florida:0.0000000000,NOMIM010-25_Cicinnus_albarenicolus_United_States_Florida:0.0000000000):0.0000010000,NOMIM009-25_Cicinnus_albarenicolus_United_States_Florida:0.0000010000)0/90:0.0000010000)38.6/53:0.0017098929,NOMIM008-25_Cicinnus_albarenicolus_United_States_Florida:0.0000010000)88.9/46:0.0017103151,NOMIM001-25_Cicinnus_albarenicolus_United_States_Florida:0.0000010000)0/55:0.0000026924)79.4/59:0.0017158664,LNAUA061-25_Cicinnus_albarenicolus_United_States_Florida:0.0000024611)90/96:0.0446393526,(SDHB665-08_Gonogramma_despecta_Bolivia_Chuquisaca:0.1006385982,((((((SDHB673-08_Cicinnus_guatemalensis_Guatemala_Suchitepequez:0.0000010000,GBMNC54801-20_Cicinnus_guatemalensis:0.0000010000)87/100:0.0071193974,GBMNC54804-20_Cicinnus_guatemalensis:0.0078277843)95.8/88:0.0308967044,(((SDHB671-08_Cicinnus_pintoi_Guatemala_Baja_Verapaz:0.0000000000,SDHC959-09_Cicinnus_pintoi_Guatemala_Baja_Verapaz:0.0000000000):0.0000010000,SDHB672-08_Cicinnus_pintoi_Guatemala_Baja_Verapaz:0.0000010000)98.9/100:0.0378441936,(LOCRB101-08_Cicinnus_tuisana_Costa_Rica_Alajuela_Province:0.0074105961,BLPCM595-08_Cicinnus_tuisana_Costa_Rica_Guanacaste_Province:0.0007174555)96.7/100:0.0272619278)46.9/76:0.0113129894)96.7/91:0.0302709268,((GBMNC54796-20_Cicinnus_chambersi:0.0000010000,GBMNC54797-20_Cicinnus_chambersi:0.0000010000)90.4/100:0.0122060395,SDHC624-09_Cicinnus_cf_chambersi_Mexico_Michoacan:0.0144591435)91/99:0.0177091190)88.5/46:0.0140546583,((MHMYA485-09_Cicinnus_cf_incerta_2_Costa_Rica_Alajuela_Province:0.0048565805,CNCLB5957-24_Cicinnus_cf_incerta_2_Panama_Panama_Oeste:0.0032228169)98/99:0.0174775842,((((LPYPA791-08_Cicinnus_melgibsoni_Mexico_Campeche:0.0009043243,MIAPD032-10_Cicinnus_melgibsoni_Guatemala_Peten:0.0059923641)98.7/97:0.0224762450,BLPCE728-08_Cicinnus_cf_pudens_2_Costa_Rica_Alajuela_Province:0.0198645607)0/29:0.0009550379,(MHMXB189-06_Cicinnus_cf_incerta_1_Costa_Rica_Guanacaste_Province:0.0000023515,SDHD030-09_Cicinnus_cf_incerta_1_Panama_Veraguas:0.0033696435)97.5/100:0.0129712997)87.5/47:0.0077432244,(MHMXD932-06_Cicinnus_cf_pudens_1_Costa_Rica_Guanacaste_Province:0.0000010000,BLPDR096-10_Cicinnus_cf_pudens_1_Costa_Rica_Alajuela_Province:0.0000020966)92.2/100:0.0109876660)87.8/45:0.0086903889)34.1/27:0.0020943839)77/46:0.0061506569,LNOUE324-11_Cicinnus_cf_orthane_French_Guiana_:0.0128701087)97.9/92:0.0566265034)99.8/100:0.0949552925)81.1/88:0.0256771823,(NOMIM078-25_Cicinnus_melsheimeri_Mexico_Hidalgo:0.0000010000,NOMIM079-25_Cicinnus_melsheimeri_Mexico_Hidalgo:0.0000010000)95.4/100:0.0247747817)92.5/98:0.0193406796)17.9/75:0.0011569000,(((NOMIM094-25_Cicinnus_melsheimeri_United_States_Florida:0.0000010000,NOMIM092-25_Cicinnus_melsheimeri_United_States_Florida:0.0033795261)0/65:0.0000010000,(NOMIM064-25_Cicinnus_melsheimeri_United_States_Florida:0.0000010000,NOMIM069-25_Cicinnus_melsheimeri_United_States_Florida:0.0000010000)0/97:0.0000010000)84.4/59:0.0016768660,(NOMIM060-25_Cicinnus_melsheimeri_United_States_Florida:0.0000010000,NOMIM067-25_Cicinnus_melsheimeri_United_States_Florida:0.0000010000)0/95:0.0000010000)87.7/80:0.0033848209)80.8/54:0.0017823035,(LPOKB976-09_Cicinnus_melsheimeri_United_States_Oklahoma:0.0034476384,(((BBLOC196-11_Cicinnus_melsheimeri_United_States_Florida:0.0000010000,NOMIM065-25_Cicinnus_melsheimeri_United_States_Florida:0.0000010000)83.4/99:0.0016966118,(NOMIM070-25_Cicinnus_melsheimeri_United_States_Florida:0.0034054902,((NOMIM068-25_Cicinnus_melsheimeri_United_States_Florida:0.0000010000,NOMIM071-25_Cicinnus_melsheimeri_United_States_Florida:0.0000010000)0/97:0.0000010000,NOMIM066-25_Cicinnus_melsheimeri_United_States_Florida:0.0016963739)0/54:0.0000010000)92.6/88:0.0034042490)0/10:0.0000010000,USLEP1191-10_Cicinnus_melsheimeri_United_States_Florida:0.0016902878)82.7/54:0.0016961124)0/37:0.0000010000)86.3/50:0.0017051090,NOMIM074-25_Cicinnus_melsheimeri_United_States_Texas:0.0017107483)0/37:0.0000010000,LPOKB992-09_Cicinnus_melsheimeri_United_States_Oklahoma:0.0034042755)90.3/86:0.0034476929,(((((LNAUY2972-19_Cicinnus_melsheimeri_United_States_Tennessee:0.0000000000,NOMIM082-25_Cicinnus_melsheimeri_United_States_New_Jersey:0.0000000000):0.0000000000,NOMIM083-25_Cicinnus_melsheimeri_United_States_Maryland:0.0000000000):0.0000000000,NOMIM086-25_Cicinnus_melsheimeri_United_States_New_Jersey:0.0000000000):0.0000000000,NOMIM087-25_Cicinnus_melsheimeri_United_States_West_Virginia:0.0000000000):0.0000010000,NOMIM080-25_Cicinnus_melsheimeri_United_States_New_York:0.0000010000)0/98:0.0000010000)0/65:0.0000028359,NOMIM081-25_Cicinnus_melsheimeri_United_States_New_York:0.0017149743);
